# Supplementary material for: Crystal structure and Hirshfeld surface analysis of a third polymorph of 2,6-di­meth­oxy­benzoic acid
Source: Acta Crystallogr E Crystallogr Commun. 2020 Nov 6;76(Pt 12):1823–6. doi: 10.1107/S2056989020014553 (PMC7784654; doi:10.1107/S2056989020014553)
Supplement: Supplementary file 1 [file e-76-01823-sup1.cif]

##############################################################################
#                                                                            #
# This CIF contains the data in a paper accepted for publication in          #
# Acta Crystallographica Section E. It conforms to the requirements of       #
# Notes for Authors for Acta Crystallographica Section E, and has been       #
# peer reviewed under the auspices of the IUCr Commission on Journals.       #
#                                                                            #
# Full details of the Crystallographic Information File format               #
# are given in the paper "The Crystallographic Information File (CIF):       #
# a New Standard Archive File for Crystallography" by S. R. Hall, F. H.      #
# Allen and I. D. Brown [Acta Cryst. (1991), A47, 655-685].                  #
#                                                                            #
# The current version of the core CIF dictionary is obtainable from          #
# ftp://ftp.iucr.org/pub/cif_core.dic.                                       #
#                                                                            #
# Software is freely available for graphical display of the structure(s)     #
# in this CIF. For information consult the CIF software page                 #
# http://www.iucr.org/resources/cif/software.                                #
#                                                                            #
# This file may be used for bona fide research purposes within the           #
# scientific community so long as proper attribution is given to the journal # 
# article from which it was obtained.                                        #
#                                                                            #
##############################################################################
data_I
_audit_creation_method     'SHELXL-2014/7'
_journal_date_recd_electronic     2020-07-07
_journal_date_accepted     2020-11-03
_journal_name_full     'Acta Crystallographica, Section E'
_journal_year     2020
_journal_volume     76
_journal_issue     12
_journal_page_first     1823
_journal_page_last     1826
_journal_paper_category     GO
_journal_paper_doi     10.1107/S2056989020014553
_journal_coeditor_code     IS5548
_publ_contact_author_name     'Gustavo Portalone'
_publ_contact_author_address
;
Chemistry Department,
"Sapienza" University of Rome,
P. le A. Moro 5, I-00185 Rome,
Italy
;
_publ_contact_author_email     'gustavo.portalone@uniroma1.it'
_publ_contact_author_fax     ?
_publ_contact_author_phone     ?
_publ_section_title
;
Crystal structure and Hirshfeld surface analysis of a third polymorph of
2,6-dimethoxybenzoic acid
;
_publ_section_title_footnote     .
loop_
    _publ_author_name
    _publ_author_footnote
    _publ_author_address
    'Portalone, Gustavo' .
;
Chemistry Department,
"Sapienza" University of Rome,
P. le A. Moro 5, I-00185 Rome,
Italy
;
_publ_section_synopsis
;
A third monoclinic polymorph of 2,6-dimethoxybnzoic acid is reported. The
acidic O---H bond of the carboxyl group adopts a synplanar conformation.
;
_chemical_name_systematic
;
2,6-Dimethoxybenzic acid.
;
_chemical_name_common     ?
_chemical_formula_moiety     'C9 H10 O4'
_chemical_formula_sum     'C9 H10 O4'
_chemical_formula_iupac     'C9 H10 O4'
_chemical_formula_weight     182.17
_chemical_melting_point     ?
_space_group_crystal_system     monoclinic
_space_group_name_H-M_alt     'P 21/c'
_space_group_name_Hall     '-P 2ybc'
loop_
    _space_group_symop_operation_xyz
    'x, y, z'
    '-x, y+1/2, -z+1/2'
    '-x, -y, -z'
    'x, -y-1/2, z-1/2'
_cell_length_a     7.7574(10)
_cell_length_b     8.4763(10)
_cell_length_c     14.3322(19)
_cell_angle_alpha     90
_cell_angle_beta     97.526(12)
_cell_angle_gamma     90
_cell_volume     934.3(2)
_cell_formula_units_Z     4
_cell_measurement_reflns_used     1806
_cell_measurement_theta_min     2.8614
_cell_measurement_theta_max     32.5990
_cell_measurement_temperature     298(2)
_exptl_crystal_description     'tablets'
_exptl_crystal_colour     'colourless'
_exptl_crystal_size_max     0.200
_exptl_crystal_size_mid     0.140
_exptl_crystal_size_min     0.110
_exptl_crystal_density_diffrn     1.295
_exptl_crystal_density_meas     ?
_exptl_crystal_density_method     ?
_exptl_crystal_F_000     384
_exptl_absorpt_coefficient_mu     0.103
_exptl_absorpt_correction_type     multi-scan
_exptl_absorpt_process_details
;
(<i>CrysAlis RED</i>; Rigaku OD, 2018)
;
_exptl_absorpt_correction_T_min     0.9698
_exptl_absorpt_correction_T_max     0.9988
_diffrn_ambient_temperature     298(2)
_diffrn_source     'Enhance (Mo) X-ray source'
_diffrn_radiation_type     MoK\a
_diffrn_radiation_wavelength     0.710689
_diffrn_radiation_monochromator     graphite
_diffrn_measurement_device_type     'Oxford Diffraction Xcalibur S CCD'
_diffrn_measurement_method     '\w and \f'
_diffrn_detector_area_resol_mean     16.0696
_diffrn_reflns_number     9067
_diffrn_reflns_av_R_equivalents     0.0397
_diffrn_reflns_av_unetI/netI     0.0411
_diffrn_reflns_theta_min     2.867
_diffrn_reflns_theta_max     30.000
_diffrn_reflns_theta_full     25.240
_diffrn_measured_fraction_theta_max     0.999
_diffrn_measured_fraction_theta_full     0.999
_diffrn_reflns_limit_h_min     -10
_diffrn_reflns_limit_h_max     10
_diffrn_reflns_limit_k_min     -11
_diffrn_reflns_limit_k_max     6
_diffrn_reflns_limit_l_min     -19
_diffrn_reflns_limit_l_max     20
_refine_special_details     ?
_reflns_number_total     2708
_reflns_number_gt     1420
_reflns_threshold_expression     'I > 2\s(I)'
_refine_ls_structure_factor_coef     Fsqd
_refine_ls_matrix_type     full
_refine_ls_R_factor_all     0.1073
_refine_ls_R_factor_gt     0.0486
_refine_ls_wR_factor_gt     0.1041
_refine_ls_wR_factor_ref     0.1317
_refine_ls_goodness_of_fit_ref     1.020
_refine_ls_restrained_S_all     1.020
_refine_ls_number_reflns     2708
_refine_ls_number_parameters     134
_refine_ls_number_restraints     0
_refine_ls_hydrogen_treatment     mixed
_refine_ls_weighting_scheme     calc
_refine_ls_weighting_details
              'w=1/[\s^2^(Fo^2^)+(0.0439P)^2^+0.0492P] where P=(Fo^2^+2Fc^2^)/3'
_atom_sites_solution_hydrogens     mixed
_atom_sites_solution_primary     ?
_atom_sites_solution_secondary     ?
_refine_ls_shift/su_max     0.000
_refine_ls_shift/su_mean     0.000
_refine_diff_density_max     0.136
_refine_diff_density_min     -0.122
_refine_ls_extinction_method
;
SHELXL-2014/7 (Sheldrick 2015\\bbr000)
;
_refine_ls_extinction_coef     0.031(4)
_refine_ls_extinction_expression
                                  'Fc^*^=kFc[1+0.001xFc^2^\l^3^/sin(2\q)]^-1/4^'
loop_
    _atom_type_symbol
    _atom_type_description
    _atom_type_scat_dispersion_real
    _atom_type_scat_dispersion_imag
    _atom_type_scat_source
    'C' 'C' 0.0033 0.0016
                         'International Tables Vol C Tables 4.2.6.8 and 6.1.1.4'
    'H' 'H' 0.0000 0.0000
                         'International Tables Vol C Tables 4.2.6.8 and 6.1.1.4'
    'O' 'O' 0.0106 0.0060
                         'International Tables Vol C Tables 4.2.6.8 and 6.1.1.4'
_computing_data_collection
;
CrysAlis PRO (Rigaku OD, 2018)
;
_computing_cell_refinement
;
CrysAlis PRO (Rigaku OD, 2018)
;
_computing_data_reduction
;
CrysAlis PRO (Rigaku OD, 2018)
;
_computing_structure_solution
;
SIR2004 (Burla <i>et al.</i>,  2005)
;
_computing_structure_refinement
;
<i>SHELXL2014/7</i> (Sheldrick, 2015)
;
_computing_molecular_graphics
;
WinGX (Farrugia, 2012)
;
_computing_publication_material
;
WinGX (Farrugia, 2012)
;
loop_
    _atom_site_type_symbol
    _atom_site_label
    _atom_site_fract_x
    _atom_site_fract_y
    _atom_site_fract_z
    _atom_site_U_iso_or_equiv
    _atom_site_adp_type
    _atom_site_calc_flag
    _atom_site_occupancy
    _atom_site_disorder_assembly
    _atom_site_disorder_group
    O O1 0.50254(16) 0.32576(15) 0.56267(9) 0.0726(4) Uani d 1 . .
    H H1 0.446(6) 0.372(5) 0.515(3) 0.087 Uiso d 0.53(3) . .
    O O2 0.68711(16) 0.52450(15) 0.57631(9) 0.0776(5) Uani d 1 . .
    H H2 0.643(7) 0.571(6) 0.530(4) 0.093 Uiso d 0.47(3) . .
    O O3 0.94633(16) 0.24939(16) 0.59823(10) 0.0827(4) Uani d 1 . .
    O O4 0.50328(18) 0.39851(17) 0.76761(9) 0.0900(5) Uani d 1 . .
    C C1 0.73003(19) 0.31878(17) 0.68819(11) 0.0531(4) Uani d 1 . .
    C C2 0.8886(2) 0.24603(19) 0.68370(13) 0.0622(5) Uani d 1 . .
    C C3 0.9743(2) 0.1717(2) 0.76309(15) 0.0767(6) Uani d 1 . .
    H H3 1.0852 0.1199 0.7610 0.092 Uiso calc 1 . .
    C C4 0.8991(3) 0.1731(2) 0.84415(15) 0.0836(7) Uani d 1 . .
    H H4 0.9582 0.1201 0.8992 0.100 Uiso calc 1 . .
    C C5 0.7430(3) 0.2467(2) 0.85095(13) 0.0782(6) Uani d 1 . .
    H H5 0.6940 0.2474 0.9099 0.094 Uiso calc 1 . .
    C C6 0.6574(2) 0.3199(2) 0.77134(12) 0.0648(5) Uani d 1 . .
    C C7 0.63417(19) 0.39559(18) 0.60344(10) 0.0508(4) Uani d 1 . .
    C C8 1.1123(3) 0.1829(4) 0.5897(2) 0.1261(10) Uani d 1 . .
    H H8A 1.2012 0.2385 0.6310 0.158(12) Uiso calc 1 . .
    H H8B 1.1358 0.1925 0.5251 0.152(12) Uiso calc 1 . .
    H H8C 1.1129 0.0723 0.6072 0.169(13) Uiso calc 1 . .
    C C9 0.4198(3) 0.4098(3) 0.84841(17) 0.0986(7) Uani d 1 . .
    H H9A 0.3944 0.3048 0.8698 0.139(10) Uiso calc 1 . .
    H H9B 0.3122 0.4684 0.8337 0.129(9) Uiso calc 1 . .
    H H9C 0.4950 0.4641 0.8976 0.155(12) Uiso calc 1 . .
loop_
    _atom_site_aniso_label
    _atom_site_aniso_U_11
    _atom_site_aniso_U_22
    _atom_site_aniso_U_33
    _atom_site_aniso_U_12
    _atom_site_aniso_U_13
    _atom_site_aniso_U_23
    O1 0.0660(8) 0.0702(8) 0.0718(8) -0.0169(6) -0.0278(6) 0.0167(6)
    O2 0.0747(8) 0.0651(8) 0.0823(9) -0.0180(6) -0.0302(7) 0.0257(7)
    O3 0.0585(8) 0.1008(10) 0.0873(10) 0.0180(7) 0.0041(6) 0.0170(8)
    O4 0.0984(10) 0.1059(11) 0.0659(9) 0.0408(8) 0.0118(7) 0.0165(7)
    C1 0.0513(8) 0.0503(8) 0.0525(9) 0.0003(7) -0.0128(7) 0.0062(7)
    C2 0.0512(9) 0.0611(10) 0.0693(12) -0.0009(7) -0.0108(8) 0.0098(8)
    C3 0.0579(10) 0.0739(12) 0.0904(14) 0.0082(9) -0.0199(10) 0.0192(10)
    C4 0.0835(14) 0.0788(13) 0.0775(14) 0.0018(11) -0.0309(11) 0.0234(10)
    C5 0.0925(15) 0.0788(12) 0.0580(11) 0.0040(11) -0.0103(9) 0.0152(9)
    C6 0.0712(11) 0.0584(10) 0.0599(11) 0.0086(8) -0.0104(9) 0.0068(8)
    C7 0.0461(8) 0.0509(8) 0.0522(9) 0.0012(7) -0.0057(6) 0.0047(7)
    C8 0.0704(16) 0.173(3) 0.138(3) 0.0443(17) 0.0250(17) 0.037(2)
    C9 0.1151(19) 0.0953(17) 0.0891(16) 0.0249(15) 0.0273(15) 0.0135(14)
_geom_special_details
;
 All esds (except the esd in the dihedral angle between two l.s. planes)
 are estimated using the full covariance matrix.  The cell esds are taken
 into account individually in the estimation of esds in distances, angles
 and torsion angles; correlations between esds in cell parameters are only
 used when they are defined by crystal symmetry.  An approximate (isotropic)
 treatment of cell esds is used for estimating esds involving l.s. planes.
;
loop_
    _geom_bond_atom_site_label_1
    _geom_bond_atom_site_label_2
    _geom_bond_site_symmetry_2
    _geom_bond_distance
    _geom_bond_publ_flag
    O1 C7 . 1.2563(17) ?
    O1 H1 . 0.86(6) ?
    O2 C7 . 1.2472(18) ?
    O2 H2 . 0.81(6) ?
    O3 C2 . 1.359(2) ?
    O3 C8 . 1.425(2) ?
    O4 C6 . 1.363(2) ?
    O4 C9 . 1.402(2) ?
    C1 C6 . 1.383(2) ?
    C1 C2 . 1.385(2) ?
    C1 C7 . 1.4885(19) ?
    C2 C3 . 1.391(2) ?
    C3 C4 . 1.367(3) ?
    C3 H3 . 0.9700 ?
    C4 C5 . 1.377(3) ?
    C4 H4 . 0.9700 ?
    C5 C6 . 1.389(2) ?
    C5 H5 . 0.9700 ?
    C8 H8A . 0.9701 ?
    C8 H8B . 0.9701 ?
    C8 H8C . 0.9701 ?
    C9 H9A . 0.9701 ?
    C9 H9B . 0.9701 ?
    C9 H9C . 0.9701 ?
loop_
    _geom_angle_atom_site_label_1
    _geom_angle_atom_site_label_2
    _geom_angle_atom_site_label_3
    _geom_angle_site_symmetry_1
    _geom_angle_site_symmetry_3
    _geom_angle
    _geom_angle_publ_flag
    C7 O1 H1 . . 117(3) ?
    C7 O2 H2 . . 124(3) ?
    C2 O3 C8 . . 118.50(17) ?
    C6 O4 C9 . . 119.91(16) ?
    C6 C1 C2 . . 120.51(14) ?
    C6 C1 C7 . . 118.92(14) ?
    C2 C1 C7 . . 120.57(16) ?
    O3 C2 C1 . . 115.62(14) ?
    O3 C2 C3 . . 124.61(17) ?
    C1 C2 C3 . . 119.74(18) ?
    C4 C3 C2 . . 118.64(18) ?
    C4 C3 H3 . . 120.7 ?
    C2 C3 H3 . . 120.7 ?
    C3 C4 C5 . . 122.81(16) ?
    C3 C4 H4 . . 118.6 ?
    C5 C4 H4 . . 118.6 ?
    C4 C5 C6 . . 118.33(19) ?
    C4 C5 H5 . . 120.8 ?
    C6 C5 H5 . . 120.8 ?
    O4 C6 C1 . . 115.07(14) ?
    O4 C6 C5 . . 124.95(19) ?
    C1 C6 C5 . . 119.97(17) ?
    O2 C7 O1 . . 123.27(13) ?
    O2 C7 C1 . . 119.20(13) ?
    O1 C7 C1 . . 117.53(14) ?
    O3 C8 H8A . . 109.5 ?
    O3 C8 H8B . . 109.5 ?
    H8A C8 H8B . . 109.5 ?
    O3 C8 H8C . . 109.5 ?
    H8A C8 H8C . . 109.5 ?
    H8B C8 H8C . . 109.5 ?
    O4 C9 H9A . . 109.5 ?
    O4 C9 H9B . . 109.5 ?
    H9A C9 H9B . . 109.5 ?
    O4 C9 H9C . . 109.5 ?
    H9A C9 H9C . . 109.5 ?
    H9B C9 H9C . . 109.5 ?
loop_
    _geom_torsion_atom_site_label_1
    _geom_torsion_atom_site_label_2
    _geom_torsion_atom_site_label_3
    _geom_torsion_atom_site_label_4
    _geom_torsion_site_symmetry_1
    _geom_torsion_site_symmetry_2
    _geom_torsion_site_symmetry_3
    _geom_torsion_site_symmetry_4
    _geom_torsion
    _geom_torsion_publ_flag
    C8 O3 C2 C1 . . . . 177.2(2) ?
    C8 O3 C2 C3 . . . . -4.9(3) ?
    C6 C1 C2 O3 . . . . 178.84(15) ?
    C7 C1 C2 O3 . . . . -0.5(2) ?
    C6 C1 C2 C3 . . . . 0.9(2) ?
    C7 C1 C2 C3 . . . . -178.51(14) ?
    O3 C2 C3 C4 . . . . -178.01(17) ?
    C1 C2 C3 C4 . . . . -0.2(3) ?
    C2 C3 C4 C5 . . . . -0.8(3) ?
    C3 C4 C5 C6 . . . . 1.2(3) ?
    C9 O4 C6 C1 . . . . -178.74(18) ?
    C9 O4 C6 C5 . . . . 0.1(3) ?
    C2 C1 C6 O4 . . . . 178.43(14) ?
    C7 C1 C6 O4 . . . . -2.2(2) ?
    C2 C1 C6 C5 . . . . -0.5(3) ?
    C7 C1 C6 C5 . . . . 178.92(15) ?
    C4 C5 C6 O4 . . . . -179.32(17) ?
    C4 C5 C6 C1 . . . . -0.5(3) ?
    C6 C1 C7 O2 . . . . 106.30(19) ?
    C2 C1 C7 O2 . . . . -74.3(2) ?
    C6 C1 C7 O1 . . . . -73.7(2) ?
    C2 C1 C7 O1 . . . . 105.66(18) ?
loop_
    _geom_hbond_atom_site_label_D
    _geom_hbond_atom_site_label_H
    _geom_hbond_atom_site_label_A
    _geom_hbond_site_symmetry_A
    _geom_hbond_distance_DH
    _geom_hbond_distance_HA
    _geom_hbond_distance_DA
    _geom_hbond_angle_DHA
    O1 H1 O2 3_666 0.86(6) 1.79(6) 2.6411(15) 174(4)
    O2 H2 O1 3_666 0.81(6) 1.84(6) 2.6411(15) 167(5)
    C9 H9A O2 2_646 0.97 2.60 3.571(3) 178
_shelx_space_group_comment
;
The symmetry employed for this shelxl refinement is uniquely defined
by the following loop, which should always be used as a source of
symmetry information in preference to the above space-group names.
They are only intended as comments.
;
_shelx_estimated_absorpt_T_min     0.980
_shelx_estimated_absorpt_T_max     0.989
_shelx_hkl_file     {aa7f7186-5cfa-4fc3-b5fe-08a5ecbd0919}
_shelx_hkl_checksum     75874
_shelx_res_file     {7484d5ee-3722-47f2-a075-cccd6304871d}
_shelx_res_checksum     25920
