# Supplementary material for: Crystal structure and Hirshfeld surface analysis of a third polymorph of 2,6-di­meth­oxy­benzoic acid
Source: Acta Crystallogr E Crystallogr Commun. 2020 Nov 6;76(Pt 12):1823–6. doi: 10.1107/S2056989020014553 (PMC7784654; doi:10.1107/S2056989020014553)
Supplement: Supplementary file 2 [file e-76-01823-Isup2.hkl]

data_I                                                                          
_shelx_title '                                       exp_675'                   
_shelx_refln_list_code          4                                               
_shelx_F_calc_maximum      108.17                                               
_exptl_crystal_F_000       384.00                                               
_reflns_d_resolution_high  0.7107                                               
                                                                                
loop_                                                                           
 _space_group_symop_operation_xyz                                               
 'x, y, z'                                                                      
 '-x, y+1/2, -z+1/2'                                                            
 '-x, -y, -z'                                                                   
 'x, -y-1/2, z-1/2'                                                             
                                                                                
_cell_length_a     7.7574                                                       
_cell_length_b     8.4763                                                       
_cell_length_c    14.3322                                                       
_cell_angle_alpha  90.000                                                       
_cell_angle_beta   97.526                                                       
_cell_angle_gamma  90.000                                                       
                                                                                
_shelx_F_squared_multiplier     1.000                                           
                                                                                
loop_                                                                           
 _refln_index_h                                                                 
 _refln_index_k                                                                 
 _refln_index_l                                                                 
 _refln_F_squared_calc                                                          
 _refln_F_squared_meas                                                          
 _refln_F_squared_sigma                                                         
 _refln_observed_status                                                         
   2   0   0       2146.82       2216.76        60.14 o                         
   3   0   0        192.55        179.53         6.27 o                         
   4   0   0         72.61         59.97         4.25 o                         
   5   0   0       1289.00       1337.64        23.14 o                         
   6   0   0         13.94         13.36         2.45 o                         
   7   0   0         43.89         52.83         5.46 o                         
   8   0   0         44.45         42.72         5.32 o                         
   9   0   0          1.29          0.67         0.84 o                         
  10   0   0          0.09         -0.43         1.38 o                         
   1   1   0       5078.99       5173.46        83.23 o                         
   2   1   0        155.51        153.78         2.66 o                         
   3   1   0         86.21         82.38         2.35 o                         
   4   1   0       1197.80       1277.26        13.50 o                         
   5   1   0        185.26        169.32         5.01 o                         
   6   1   0         33.65         40.13         2.71 o                         
   7   1   0          0.04         -0.66         0.66 o                         
   8   1   0          0.66          0.61         0.61 o                         
   9   1   0         14.54         11.45         1.87 o                         
  10   1   0          0.86          0.26         1.01 o                         
   0   2   0       7672.47       7693.07        56.10 o                         
   1   2   0       3921.55       3845.70        18.97 o                         
   2   2   0        297.59        284.84         3.56 o                         
   3   2   0         62.46         62.56         2.94 o                         
   4   2   0         18.81         18.26         1.62 o                         
   5   2   0         84.67         93.50         4.18 o                         
   6   2   0         55.79         52.58         3.45 o                         
   7   2   0          3.94          6.84         1.37 o                         
   8   2   0         22.34         24.91         2.58 o                         
   9   2   0          0.27          2.67         1.13 o                         
  10   2   0          0.15          1.09         1.11 o                         
   1   3   0       1343.69       1346.24         7.83 o                         
   2   3   0         96.91         98.58         2.09 o                         
   3   3   0        100.90        104.75         3.57 o                         
   4   3   0        220.29        231.73         6.00 o                         
   5   3   0        166.43        180.83         5.92 o                         
   6   3   0         12.00         13.30         2.03 o                         
   7   3   0          0.12         -0.60         0.60 o                         
   8   3   0          0.17          1.85         1.14 o                         
   9   3   0          1.73          2.75         1.27 o                         
  10   3   0          0.84          3.12         3.06 o                         
   0   4   0         16.08         13.62         1.06 o                         
   1   4   0        906.83        888.36         7.00 o                         
   2   4   0        528.15        479.54         4.74 o                         
   3   4   0        104.43        123.70         4.31 o                         
   4   4   0          0.12          1.63         0.66 o                         
   5   4   0         26.59         29.82         3.09 o                         
   6   4   0         25.70         23.10         2.90 o                         
   7   4   0         19.53         17.45         2.75 o                         
   8   4   0         10.01         11.00         2.37 o                         
   9   4   0          1.18          2.62         1.22 o                         
  10   4   0          0.01          0.99         1.09 o                         
   1   5   0         15.33         19.24         0.91 o                         
   2   5   0        196.30        190.92         6.54 o                         
   3   5   0         48.38         39.59         2.54 o                         
   4   5   0         14.00         13.57         1.68 o                         
   5   5   0         41.99         45.19         3.10 o                         
   6   5   0          1.16         -0.65         0.74 o                         
   7   5   0          6.37          5.14         1.62 o                         
   8   5   0          2.67          4.26         1.92 o                         
   9   5   0          0.00          0.01         1.12 o                         
   0   6   0         15.48         15.32         1.43 o                         
   1   6   0          3.73          2.44         0.45 o                         
   2   6   0          8.59          9.74         1.12 o                         
   3   6   0         11.92         12.24         1.62 o                         
   4   6   0         37.58         32.96         2.69 o                         
   5   6   0         26.28         27.35         2.57 o                         
   6   6   0         13.99         14.75         2.57 o                         
   7   6   0          2.50          4.59         1.75 o                         
   8   6   0          0.00          1.16         1.17 o                         
   9   6   0          0.03          1.65         1.66 o                         
   1   7   0         11.03         10.15         1.34 o                         
   2   7   0          0.94          2.37         0.65 o                         
   3   7   0          4.34          4.78         0.99 o                         
   4   7   0          6.99          9.90         1.43 o                         
   5   7   0          8.75         10.43         1.73 o                         
   6   7   0          0.54         -0.89         0.92 o                         
   7   7   0          0.72          0.50         1.34 o                         
   8   7   0          2.28          1.53         1.07 o                         
   0   8   0          2.23          2.22         0.85 o                         
   1   8   0         10.16         15.45         2.21 o                         
   2   8   0          1.36          1.22         0.61 o                         
   3   8   0          0.01          0.21         0.64 o                         
   4   8   0          5.93          7.47         1.24 o                         
   5   8   0          0.13          1.05         0.51 o                         
   6   8   0          2.73          5.31         1.40 o                         
   7   8   0          0.16          1.62         1.19 o                         
   8   8   0          0.24          0.13         0.67 o                         
   1   9   0          6.75          7.78         2.51 o                         
   2   9   0         27.64         24.82         4.47 o                         
   3   9   0          2.50          3.47         2.00 o                         
   4   9   0          1.34          1.03         0.75 o                         
   5   9   0          0.60          1.22         0.75 o                         
   6   9   0          0.29          1.78         0.95 o                         
   7   9   0          2.12          1.21         1.26 o                         
   0  10   0          0.48          2.48         3.15 o                         
   1  10   0         10.98         14.37         3.33 o                         
   2  10   0          0.28          0.68         0.93 o                         
   3  10   0          1.54         -1.88         1.88 o                         
   4  10   0          0.06          0.76         1.69 o                         
   5  10   0          0.77          4.39         1.83 o                         
   1  11   0          2.17          5.75         2.59 o                         
   2  11   0          1.93          5.10         2.04 o                         
   3  11   0          0.03          0.07         1.98 o                         
   4  11   0          1.91          3.09         2.01 o                         
 -10   1   1          0.97          1.56         0.96 o                         
  -9   1   1          2.66          2.50         0.88 o                         
  -8   1   1          6.66          4.58         1.08 o                         
  -7   1   1          4.78          3.13         1.26 o                         
  -6   1   1         72.19         69.19         3.48 o                         
  -5   1   1          0.09          0.94         0.55 o                         
  -4   1   1         35.49         40.22         2.34 o                         
  -3   1   1        869.82        828.67         9.83 o                         
  -2   1   1         11.55         10.40         0.66 o                         
  -1   1   1       1701.12       1754.52        14.00 o                         
   1   1   1         21.34         22.39         0.94 o                         
   2   1   1        895.33        904.08         8.42 o                         
   3   1   1         39.03         34.06         1.38 o                         
   4   1   1        156.38        151.06         3.90 o                         
   5   1   1        209.85        213.49         5.70 o                         
   6   1   1         25.15         32.53         2.47 o                         
   7   1   1          2.98          2.89         1.30 o                         
   8   1   1          0.49          0.34         0.54 o                         
   9   1   1          0.12         -0.79         1.06 o                         
  10   1   1          0.88         -1.16         1.24 o                         
 -10   2   1          2.65          1.46         0.89 o                         
  -9   2   1          0.96          2.46         0.80 o                         
  -8   2   1          5.15          8.01         1.49 o                         
  -7   2   1         59.02         61.19         3.64 o                         
  -6   2   1         37.36         44.08         3.04 o                         
  -5   2   1         15.47         17.25         1.75 o                         
  -4   2   1        113.09        134.08         4.33 o                         
  -3   2   1         57.35         62.88         2.86 o                         
  -2   2   1         28.55         25.73         1.04 o                         
  -1   2   1       3881.23       3818.90        18.37 o                         
   0   2   1       1550.26       1545.40        19.69 o                         
   1   2   1      11700.41      11712.56       369.36 o                         
   2   2   1          6.23          9.00         0.97 o                         
   3   2   1        581.88        598.82         7.90 o                         
   4   2   1         78.45         81.09         3.57 o                         
   5   2   1         14.70         16.03         1.75 o                         
   6   2   1         16.88         20.94         2.32 o                         
   7   2   1          0.15          2.06         0.64 o                         
   8   2   1          9.30          8.63         2.33 o                         
   9   2   1         15.49         19.64         2.84 o                         
  10   2   1          0.00          1.80         1.49 o                         
 -10   3   1          0.76          0.94         1.60 o                         
  -9   3   1          8.03         10.05         1.91 o                         
  -8   3   1         15.17         16.97         2.35 o                         
  -7   3   1          0.02          0.71         0.52 o                         
  -6   3   1          7.43          6.70         1.49 o                         
  -5   3   1         26.65         26.90         2.29 o                         
  -4   3   1        137.93        134.87         4.45 o                         
  -3   3   1          9.94          5.90         0.79 o                         
  -2   3   1       1284.91       1237.92        11.99 o                         
  -1   3   1        558.95        542.66         4.92 o                         
   0   3   1         74.94         72.85         1.50 o                         
   1   3   1         26.60         21.99         1.95 o                         
   2   3   1         86.72         87.81         3.16 o                         
   3   3   1        817.52        839.99         9.94 o                         
   4   3   1        152.54        168.41         6.40 o                         
   5   3   1         26.04         26.77         2.71 o                         
   6   3   1          1.68          2.31         0.97 o                         
   7   3   1         40.37         42.79         5.04 o                         
   8   3   1          8.87         11.49         2.39 o                         
   9   3   1          2.26          5.99         1.77 o                         
  10   3   1          2.33          6.68         2.05 o                         
 -10   4   1          0.03          0.42         1.50 o                         
  -9   4   1          1.09          3.29         1.28 o                         
  -8   4   1          0.44          0.73         0.76 o                         
  -7   4   1          0.01          1.35         0.71 o                         
  -6   4   1          6.32          6.07         1.61 o                         
  -5   4   1          5.34          5.93         1.43 o                         
  -4   4   1         73.49         74.95         3.56 o                         
  -3   4   1         58.82         65.32         2.38 o                         
  -2   4   1        282.69        307.88         4.90 o                         
  -1   4   1         12.53         13.92         0.89 o                         
   0   4   1         37.72         35.99         1.15 o                         
   1   4   1        680.63        676.73         7.37 o                         
   2   4   1        795.31        769.18        10.43 o                         
   3   4   1         96.09         90.90         3.67 o                         
   4   4   1          4.57          3.76         0.83 o                         
   5   4   1         18.50         20.76         2.55 o                         
   6   4   1         47.55         50.71         4.31 o                         
   7   4   1          0.32          1.80         1.06 o                         
   8   4   1          0.51          0.45         0.80 o                         
   9   4   1          1.53          3.32         1.44 o                         
  10   4   1          1.67          3.64         1.72 o                         
  -9   5   1          0.24          2.10         1.26 o                         
  -8   5   1          4.34          2.87         1.45 o                         
  -7   5   1          3.10          1.50         0.99 o                         
  -6   5   1         19.52         24.24         3.02 o                         
  -5   5   1         35.33         35.26         2.82 o                         
  -4   5   1         99.37        100.53         4.47 o                         
  -3   5   1         12.36         11.40         1.36 o                         
  -2   5   1        123.01        109.66         5.93 o                         
  -1   5   1        247.41        237.25         4.72 o                         
   0   5   1        130.17        124.93         2.35 o                         
   1   5   1          0.44          1.16         0.37 o                         
   2   5   1         43.32         46.63         2.30 o                         
   3   5   1         80.83         79.81         3.76 o                         
   4   5   1        124.21        123.32         4.89 o                         
   5   5   1         26.09         28.55         2.45 o                         
   6   5   1          5.52          5.14         1.58 o                         
   7   5   1          4.53          4.96         1.41 o                         
   8   5   1          0.04         -0.31         0.78 o                         
   9   5   1          1.62          3.48         1.55 o                         
  -9   6   1          0.09          2.83         1.83 o                         
  -8   6   1          0.01          0.26         0.57 o                         
  -7   6   1          0.69          1.04         0.67 o                         
  -6   6   1         12.90          9.81         2.14 o                         
  -5   6   1         21.23         23.77         2.43 o                         
  -4   6   1          4.57          4.62         0.85 o                         
  -3   6   1          0.01          0.64         0.64 o                         
  -2   6   1          8.39          8.47         1.23 o                         
  -1   6   1          5.99          8.58         1.00 o                         
   0   6   1         31.07         30.18         1.40 o                         
   1   6   1         45.74         46.65         1.98 o                         
   2   6   1         83.90         81.94         2.58 o                         
   3   6   1          2.83          4.02         0.83 o                         
   4   6   1         34.13         30.34         2.35 o                         
   5   6   1          7.50          8.18         1.45 o                         
   6   6   1          0.35         -0.76         0.80 o                         
   7   6   1          0.82          1.40         0.94 o                         
   8   6   1          1.93          4.92         1.53 o                         
   9   6   1          1.09          0.83         0.75 o                         
  -8   7   1          0.22         -1.23         1.85 o                         
  -7   7   1          2.04          3.13         1.27 o                         
  -6   7   1          0.13         -0.09         1.03 o                         
  -5   7   1          1.58          2.04         1.18 o                         
  -4   7   1          0.29          0.41         0.66 o                         
  -3   7   1          0.46         -0.27         0.74 o                         
  -2   7   1          0.01          0.63         0.62 o                         
  -1   7   1          1.82          4.26         0.96 o                         
   0   7   1         16.63         16.71         1.08 o                         
   1   7   1          2.12          1.96         0.70 o                         
   2   7   1          0.00          0.16         0.58 o                         
   3   7   1          7.82          8.95         1.36 o                         
   4   7   1          1.08          0.85         0.49 o                         
   5   7   1          7.05          6.00         1.43 o                         
   6   7   1          0.27          0.67         1.13 o                         
   7   7   1          0.25          0.96         0.87 o                         
   8   7   1          0.00         -0.23         0.62 o                         
  -8   8   1          0.01          0.77         1.38 o                         
  -7   8   1          0.19         -0.54         1.22 o                         
  -6   8   1          1.38          0.58         0.62 o                         
  -5   8   1          0.33          1.65         0.85 o                         
  -4   8   1          0.01          0.88         0.64 o                         
  -3   8   1          3.61          3.60         0.79 o                         
  -2   8   1          5.65          6.70         1.32 o                         
  -1   8   1          8.02          6.80         2.03 o                         
   0   8   1         19.99         24.83         3.84 o                         
   1   8   1         17.38         18.27         2.44 o                         
   2   8   1         69.76         75.22         4.52 o                         
   3   8   1          1.46          2.52         0.89 o                         
   4   8   1          2.55          2.20         0.80 o                         
   5   8   1          6.20          6.19         1.46 o                         
   6   8   1          0.18          2.00         1.22 o                         
   7   8   1          3.19          2.77         1.05 o                         
  -7   9   1          0.01          0.57         1.02 o                         
  -6   9   1          1.76          4.36         1.19 o                         
  -5   9   1          2.32          1.46         0.92 o                         
  -4   9   1          1.77          4.49         1.14 o                         
  -3   9   1          0.60          2.12         1.08 o                         
  -2   9   1         11.08         12.43         3.07 o                         
  -1   9   1          1.92          1.27         1.54 o                         
   0   9   1          0.60         -0.26         1.26 o                         
   1   9   1          2.05          2.90         1.21 o                         
   2   9   1          0.12         -0.28         1.16 o                         
   3   9   1         22.66         21.18         2.59 o                         
   4   9   1          2.62          1.94         0.71 o                         
   5   9   1          2.06          0.50         0.81 o                         
   6   9   1          1.83          2.39         1.61 o                         
   7   9   1          0.28          1.15         1.16 o                         
  -5  10   1          1.33          2.49         2.09 o                         
  -4  10   1          2.00          1.31         1.67 o                         
  -3  10   1          0.19          1.07         1.32 o                         
  -2  10   1          5.48          4.21         1.82 o                         
  -1  10   1          0.79          1.18         1.18 o                         
   0  10   1          6.12         10.11         2.90 o                         
   1  10   1         16.73         22.28         4.26 o                         
   2  10   1          6.79          3.96         1.40 o                         
   3  10   1          0.80          0.14         1.07 o                         
   4  10   1          0.25          0.03         0.70 o                         
   5  10   1          3.92          4.84         1.63 o                         
  -4  11   1          0.03          0.00         1.64 o                         
  -3  11   1          0.24         -1.24         1.24 o                         
  -2  11   1          1.84          0.02         0.89 o                         
  -1  11   1          4.76          8.48         3.02 o                         
   0  11   1          2.25          3.09         2.68 o                         
   1  11   1          2.40          3.35         5.35 o                         
   2  11   1          1.45          1.56         2.39 o                         
   3  11   1          1.13          1.61         1.07 o                         
   4  11   1          0.98         -1.19         2.70 o                         
 -10   0   2          2.80          0.96         2.51 o                         
  -9   0   2          4.17          2.53         0.93 o                         
  -8   0   2         23.04         24.50         3.99 o                         
  -7   0   2         39.92         38.28         4.64 o                         
  -6   0   2         21.62         20.26         3.20 o                         
  -5   0   2         11.24         11.26         2.22 o                         
  -4   0   2        398.09        425.94        11.10 o                         
  -3   0   2        412.16        413.39        16.85 o                         
  -2   0   2       1787.12       1746.68        16.11 o                         
  -1   0   2       1055.15       1046.25         9.82 o                         
   0   0   2       2986.55       3179.49        23.24 o                         
   1   0   2        335.12        337.35         4.33 o                         
   2   0   2       2765.34       2577.56        87.82 o                         
   3   0   2        105.26         96.20         4.81 o                         
   4   0   2         82.20         77.72         4.97 o                         
   5   0   2          0.35          3.14         1.29 o                         
   6   0   2         52.70         50.96         5.15 o                         
   7   0   2          0.33         -0.75         0.75 o                         
   8   0   2          1.41         -0.17         1.53 o                         
   9   0   2          0.83         -0.09         0.98 o                         
  10   0   2          1.00          2.48         1.45 o                         
 -10   1   2          2.01          2.71         1.09 o                         
  -9   1   2          9.73          7.98         1.53 o                         
  -8   1   2          6.23          6.97         1.31 o                         
  -7   1   2          1.63          1.74         0.83 o                         
  -6   1   2         19.27         23.58         2.25 o                         
  -5   1   2         45.17         42.09         2.63 o                         
  -4   1   2        205.04        224.13         5.38 o                         
  -3   1   2         97.00        101.19         3.04 o                         
  -2   1   2        292.48        300.35         4.23 o                         
  -1   1   2        339.94        331.22         2.48 o                         
   0   1   2       1181.75       1188.84         8.18 o                         
   1   1   2       4355.77       4350.34        46.89 o                         
   2   1   2       1224.96       1205.96         9.64 o                         
   3   1   2         74.11         81.40         3.16 o                         
   4   1   2        132.41        144.97         5.51 o                         
   5   1   2        120.20        110.51         6.06 o                         
   6   1   2         11.62         11.30         1.54 o                         
   7   1   2         40.36         49.55         3.41 o                         
   8   1   2          8.20          9.94         1.59 o                         
   9   1   2          0.60          0.85         0.70 o                         
  10   1   2          1.48          2.69         1.34 o                         
 -10   2   2          0.35          0.34         1.07 o                         
  -9   2   2          3.99          3.77         1.19 o                         
  -8   2   2          3.45          2.56         0.78 o                         
  -7   2   2         18.14         17.77         1.99 o                         
  -6   2   2         16.81         18.39         2.00 o                         
  -5   2   2         64.03         63.93         3.33 o                         
  -4   2   2         23.85         18.19         1.53 o                         
  -3   2   2       1651.89       1696.50        14.61 o                         
  -2   2   2         10.14         12.18         0.73 o                         
  -1   2   2        319.42        298.68         4.29 o                         
   0   2   2        786.02        790.14        10.56 o                         
   1   2   2       1961.73       1893.38         9.57 o                         
   2   2   2       2856.92       2788.92        26.07 o                         
   3   2   2         77.44         86.06         2.69 o                         
   4   2   2         43.92         47.37         3.24 o                         
   5   2   2        129.84        146.93         6.43 o                         
   6   2   2         25.66         24.97         2.89 o                         
   7   2   2         10.48         11.40         1.76 o                         
   8   2   2          0.05          0.00         0.70 o                         
   9   2   2          2.53          3.23         1.10 o                         
  10   2   2          1.00          2.25         0.86 o                         
 -10   3   2          0.00          1.41         1.01 o                         
  -9   3   2          0.14          0.97         1.19 o                         
  -8   3   2          7.01          6.92         1.52 o                         
  -7   3   2         40.12         35.72         3.50 o                         
  -6   3   2          0.09          0.54         0.84 o                         
  -5   3   2          6.29          6.07         1.01 o                         
  -4   3   2          0.02          0.45         0.54 o                         
  -3   3   2         39.82         41.52         1.89 o                         
  -2   3   2        441.83        432.50         4.23 o                         
  -1   3   2          5.44          5.14         0.63 o                         
   0   3   2        895.81        864.22         7.55 o                         
   1   3   2        551.03        521.87         5.83 o                         
   2   3   2        696.16        686.70         5.83 o                         
   3   3   2         19.21         22.26         1.35 o                         
   4   3   2          1.21          0.91         0.76 o                         
   5   3   2        127.61        122.15         6.13 o                         
   6   3   2          4.54          8.61         1.65 o                         
   7   3   2          9.53         12.07         2.70 o                         
   8   3   2          8.37          9.86         2.26 o                         
   9   3   2          1.13          3.00         1.35 o                         
  10   3   2          0.80          0.87         1.23 o                         
 -10   4   2          1.46          2.52         1.47 o                         
  -9   4   2          0.47          4.24         1.63 o                         
  -8   4   2          1.33          1.27         0.58 o                         
  -7   4   2         10.18         10.19         1.74 o                         
  -6   4   2         35.43         30.84         2.70 o                         
  -5   4   2         42.06         41.99         2.76 o                         
  -4   4   2         27.90         27.93         1.78 o                         
  -3   4   2         42.26         43.05         1.90 o                         
  -2   4   2        148.98        164.29         4.70 o                         
  -1   4   2         45.18         46.44         2.22 o                         
   0   4   2        267.69        256.42         3.40 o                         
   1   4   2         21.34         18.48         1.27 o                         
   2   4   2        567.36        527.58         7.08 o                         
   3   4   2        255.57        243.13         4.33 o                         
   4   4   2        395.23        381.41         6.23 o                         
   5   4   2          1.85          3.24         1.18 o                         
   6   4   2          0.23          0.92         0.95 o                         
   7   4   2         12.09         12.06         2.36 o                         
   8   4   2          9.71          7.76         2.00 o                         
   9   4   2         10.10          9.77         2.14 o                         
  -9   5   2          0.52          1.92         2.59 o                         
  -8   5   2          0.35         -0.99         1.01 o                         
  -7   5   2          0.32          0.73         1.46 o                         
  -6   5   2          1.58          1.66         1.42 o                         
  -5   5   2         20.33         22.35         2.18 o                         
  -4   5   2         14.61         14.67         1.76 o                         
  -3   5   2          0.05          0.04         0.44 o                         
  -2   5   2        132.00        141.31         4.85 o                         
  -1   5   2        592.02        614.50         9.70 o                         
   0   5   2         37.57         40.09         1.30 o                         
   1   5   2        522.33        523.76         6.27 o                         
   2   5   2         76.99         82.55         3.06 o                         
   3   5   2          1.15          0.73         0.48 o                         
   4   5   2        193.87        184.43         3.75 o                         
   5   5   2          1.00          3.10         0.90 o                         
   6   5   2         37.99         43.21         3.65 o                         
   7   5   2          4.03          4.74         1.16 o                         
   8   5   2          7.03          5.07         3.48 o                         
   9   5   2          0.01          0.59         1.19 o                         
  -9   6   2          0.23          0.02         1.03 o                         
  -8   6   2          1.07          3.85         1.69 o                         
  -7   6   2          1.92          2.77         2.27 o                         
  -6   6   2         12.16         12.61         2.38 o                         
  -5   6   2         58.14         59.39         3.84 o                         
  -4   6   2         13.55         15.30         1.93 o                         
  -3   6   2         26.67         25.35         2.28 o                         
  -2   6   2        109.03        122.03         5.56 o                         
  -1   6   2         73.99         77.75         3.35 o                         
   0   6   2          2.05          2.41         0.63 o                         
   1   6   2        112.38        113.77         3.27 o                         
   2   6   2          2.40          2.98         0.63 o                         
   3   6   2        944.71        897.36        12.57 o                         
   4   6   2          0.09          0.67         0.53 o                         
   5   6   2          8.25          9.98         1.70 o                         
   6   6   2          6.19          8.64         1.84 o                         
   7   6   2          0.02          1.12         1.01 o                         
   8   6   2         10.22         11.19         2.38 o                         
   9   6   2          0.09         -0.67         0.87 o                         
  -8   7   2          0.03         -0.80         1.02 o                         
  -7   7   2          0.24         -0.47         0.83 o                         
  -6   7   2          8.25          9.24         2.58 o                         
  -5   7   2          0.01         -0.01         0.55 o                         
  -4   7   2         14.85         14.05         1.94 o                         
  -3   7   2         50.88         53.90         3.63 o                         
  -2   7   2         16.74         17.12         2.22 o                         
  -1   7   2        192.32        186.03         4.73 o                         
   0   7   2         27.70         30.43         2.20 o                         
   1   7   2          1.13          0.56         0.31 o                         
   2   7   2         45.77         45.91         2.58 o                         
   3   7   2         48.53         52.86         3.27 o                         
   4   7   2        221.19        209.20         6.01 o                         
   5   7   2          0.00         -0.12         0.72 o                         
   6   7   2          0.14          0.42         0.65 o                         
   7   7   2         12.70         13.90         2.44 o                         
   8   7   2          3.05          2.38         1.30 o                         
  -8   8   2          0.00         -0.84         2.12 o                         
  -7   8   2          0.90          2.65         1.46 o                         
  -6   8   2          0.97          1.23         1.03 o                         
  -5   8   2         11.86         14.07         2.16 o                         
  -4   8   2          4.03          3.18         1.02 o                         
  -3   8   2          0.37          1.90         0.83 o                         
  -2   8   2         35.08         34.53         2.79 o                         
  -1   8   2          0.01          0.60         1.12 o                         
   0   8   2          9.68          8.18         2.14 o                         
   1   8   2          3.70          1.99         1.14 o                         
   2   8   2          0.43          2.27         1.56 o                         
   3   8   2        161.44        156.35         5.88 o                         
   4   8   2          8.33          9.31         1.41 o                         
   5   8   2          0.76          0.11         0.65 o                         
   6   8   2          1.06         -0.35         0.73 o                         
   7   8   2          0.44          1.16         1.03 o                         
  -7   9   2          0.00          2.64         1.55 o                         
  -6   9   2          0.00         -0.27         0.83 o                         
  -5   9   2          1.37          1.58         0.81 o                         
  -4   9   2          2.58          2.92         1.20 o                         
  -3   9   2          6.34          5.28         2.07 o                         
  -2   9   2          9.57         10.39         2.57 o                         
  -1   9   2          8.23          7.79         2.42 o                         
   0   9   2          1.99          1.46         1.47 o                         
   1   9   2          8.55         11.12         3.18 o                         
   2   9   2         28.02         28.72         4.44 o                         
   3   9   2          1.44          1.62         0.98 o                         
   4   9   2          3.62          3.81         1.33 o                         
   5   9   2          0.03          0.81         0.86 o                         
   6   9   2          2.23          1.78         1.11 o                         
  -5  10   2          0.16          1.22         2.09 o                         
  -4  10   2          0.09         -0.63         0.88 o                         
  -3  10   2          0.58          0.37         1.74 o                         
  -2  10   2          5.19          9.21         4.26 o                         
  -1  10   2          0.21          1.06         0.86 o                         
   0  10   2          0.16         -0.48         1.83 o                         
   1  10   2          8.16         13.31         3.90 o                         
   2  10   2          8.60          3.51         3.40 o                         
   3  10   2          1.01         -0.05         0.82 o                         
   4  10   2          1.50          1.59         2.37 o                         
   5  10   2          0.01         -1.48         1.48 o                         
  -4  11   2          0.18          1.79         1.66 o                         
  -3  11   2          1.48          0.89         1.10 o                         
  -2  11   2          0.00         -1.63         1.63 o                         
  -1  11   2          0.00         -2.27         2.27 o                         
   0  11   2          0.05          1.19         3.84 o                         
   1  11   2          1.24          4.71         2.65 o                         
   2  11   2          1.05          3.18         1.65 o                         
   3  11   2          0.22         -2.11         2.11 o                         
 -10   1   3          0.07         -0.68         0.94 o                         
  -9   1   3          0.04          0.25         0.64 o                         
  -8   1   3          1.05          0.64         0.60 o                         
  -7   1   3          0.75          1.25         0.83 o                         
  -6   1   3          0.38          0.85         0.79 o                         
  -5   1   3         31.30         31.27         2.25 o                         
  -4   1   3        117.05        120.21         3.82 o                         
  -3   1   3         52.42         55.69         2.20 o                         
  -2   1   3        508.72        488.37         5.15 o                         
  -1   1   3       3198.59       3193.52        25.37 o                         
   0   1   3        224.42        212.72         2.69 o                         
   1   1   3         43.73         46.73         1.07 o                         
   2   1   3          2.78          3.29         0.43 o                         
   3   1   3         42.20         46.86         2.16 o                         
   4   1   3        298.64        292.51         7.08 o                         
   5   1   3         38.81         40.13         2.95 o                         
   6   1   3         18.75         17.38         1.96 o                         
   7   1   3          3.42          6.32         1.50 o                         
   8   1   3          0.79          0.46         0.93 o                         
   9   1   3          0.65          1.54         0.77 o                         
  10   1   3          0.75          0.46         0.65 o                         
 -10   2   3          0.01          0.57         0.64 o                         
  -9   2   3          4.46          3.98         1.22 o                         
  -8   2   3          0.16         -0.43         0.65 o                         
  -7   2   3          4.07          1.81         0.82 o                         
  -6   2   3          7.12         10.72         1.49 o                         
  -5   2   3         62.45         59.84         3.14 o                         
  -4   2   3          4.18          2.73         0.87 o                         
  -3   2   3         10.57          7.05         0.92 o                         
  -2   2   3        376.93        376.41         4.58 o                         
  -1   2   3        661.67        651.20         4.86 o                         
   0   2   3         61.83         68.29         2.65 o                         
   1   2   3        539.26        554.23         4.41 o                         
   2   2   3        189.26        207.02         3.71 o                         
   3   2   3        135.87        116.13         3.45 o                         
   4   2   3         55.85         51.37         3.26 o                         
   5   2   3        235.96        230.47         8.26 o                         
   6   2   3          2.84          2.43         0.90 o                         
   7   2   3         25.79         26.15         2.88 o                         
   8   2   3         18.75         18.04         2.21 o                         
   9   2   3          1.57          0.75         0.73 o                         
  10   2   3          1.02          1.25         1.22 o                         
 -10   3   3          0.01          0.40         1.48 o                         
  -9   3   3          1.80         -0.12         0.99 o                         
  -8   3   3          0.39         -0.55         0.63 o                         
  -7   3   3          3.82          3.74         1.17 o                         
  -6   3   3          2.48          0.66         0.58 o                         
  -5   3   3          6.07          7.79         1.22 o                         
  -4   3   3         62.06         68.52         3.04 o                         
  -3   3   3        424.53        440.02         8.32 o                         
  -2   3   3         48.25         50.62         1.72 o                         
  -1   3   3          0.14          0.34         0.20 o                         
   0   3   3        251.94        248.37         3.42 o                         
   1   3   3       1368.70       1332.63        11.07 o                         
   2   3   3        842.42        837.76         8.58 o                         
   3   3   3         39.99         33.71         1.87 o                         
   4   3   3        120.02        117.31         3.93 o                         
   5   3   3         74.59         81.14         4.10 o                         
   6   3   3        103.61        104.54         5.10 o                         
   7   3   3         15.94         15.00         1.92 o                         
   8   3   3          0.33          0.67         0.84 o                         
   9   3   3         10.15         10.14         2.04 o                         
  10   3   3          0.48          1.62         1.11 o                         
 -10   4   3          1.57          4.17         1.96 o                         
  -9   4   3          1.96          4.12         4.20 o                         
  -8   4   3          3.17          3.29         1.45 o                         
  -7   4   3          1.57          1.71         0.88 o                         
  -6   4   3         80.26         72.96         4.00 o                         
  -5   4   3         39.99         40.48         2.68 o                         
  -4   4   3        148.84        145.68         4.04 o                         
  -3   4   3          1.77          1.71         0.33 o                         
  -2   4   3         75.74         80.17         2.86 o                         
  -1   4   3        217.77        233.22         5.28 o                         
   0   4   3         69.59         70.45         2.13 o                         
   1   4   3         10.25          9.95         0.92 o                         
   2   4   3        889.77        859.60         9.23 o                         
   3   4   3        112.55        110.56         2.84 o                         
   4   4   3        526.44        503.59         7.69 o                         
   5   4   3          8.99         10.05         1.37 o                         
   6   4   3         20.75         22.55         2.13 o                         
   7   4   3          5.59          5.05         1.50 o                         
   8   4   3          2.93          2.48         1.29 o                         
   9   4   3          0.49          2.54         1.16 o                         
  -9   5   3          1.44          1.54         1.10 o                         
  -8   5   3          2.06          3.33         2.76 o                         
  -7   5   3         23.83         22.19         3.13 o                         
  -6   5   3         61.69         63.07         4.74 o                         
  -5   5   3         23.59         28.02         2.90 o                         
  -4   5   3          7.87          9.14         1.43 o                         
  -3   5   3          5.71          4.17         1.55 o                         
  -2   5   3         44.29         41.25         2.48 o                         
  -1   5   3          0.82          0.82         0.75 o                         
   0   5   3         49.43         51.20         1.94 o                         
   1   5   3         22.72         22.96         1.39 o                         
   2   5   3         27.76         28.77         1.84 o                         
   3   5   3          0.50          0.35         0.37 o                         
   4   5   3         20.95         21.74         1.76 o                         
   5   5   3         29.89         30.52         2.89 o                         
   6   5   3          0.42          0.24         0.56 o                         
   7   5   3          0.13          1.16         0.84 o                         
   8   5   3          3.16          1.10         0.85 o                         
   9   5   3          0.00          0.62         0.83 o                         
  -9   6   3          0.12         -1.59         1.59 o                         
  -8   6   3          0.89          2.61         1.31 o                         
  -7   6   3          0.49          1.42         1.21 o                         
  -6   6   3          0.96          0.96         1.03 o                         
  -5   6   3          1.17          3.00         0.84 o                         
  -4   6   3         35.24         33.50         2.81 o                         
  -3   6   3         23.89         26.08         2.36 o                         
  -2   6   3         39.28         34.01         2.39 o                         
  -1   6   3          0.17         -0.22         0.45 o                         
   0   6   3         66.67         64.44         3.63 o                         
   1   6   3          4.08          5.95         0.83 o                         
   2   6   3        132.22        122.60         3.52 o                         
   3   6   3        154.22        160.22         4.96 o                         
   4   6   3        103.48        108.64         4.03 o                         
   5   6   3         10.32          8.58         1.37 o                         
   6   6   3          1.14         -0.56         0.56 o                         
   7   6   3          0.21          1.18         1.38 o                         
   8   6   3          2.64          1.18         0.99 o                         
   9   6   3          0.40          0.45         0.83 o                         
  -8   7   3          0.00          0.43         2.69 o                         
  -7   7   3          0.06         -0.97         0.97 o                         
  -6   7   3          1.56          2.87         1.18 o                         
  -5   7   3          1.93          1.36         0.58 o                         
  -4   7   3          0.00          0.56         0.56 o                         
  -3   7   3          3.21          4.13         1.38 o                         
  -2   7   3          3.18          3.13         1.34 o                         
  -1   7   3          3.49          3.56         0.77 o                         
   0   7   3          0.55          2.57         0.86 o                         
   1   7   3          7.19          6.66         0.81 o                         
   2   7   3         10.97         10.21         1.12 o                         
   3   7   3         10.74         13.99         1.58 o                         
   4   7   3          9.73          9.87         1.41 o                         
   5   7   3          2.20          1.48         0.52 o                         
   6   7   3          0.03          0.62         0.72 o                         
   7   7   3          0.24         -0.66         0.66 o                         
   8   7   3          0.03          1.42         1.08 o                         
  -8   8   3          0.40         -1.18         3.22 o                         
  -7   8   3          0.01         -0.05         1.00 o                         
  -6   8   3          1.34          0.56         1.14 o                         
  -5   8   3          1.55          1.23         0.98 o                         
  -4   8   3          9.38         10.72         2.15 o                         
  -3   8   3         29.21         26.26         2.78 o                         
  -2   8   3          9.22          8.72         1.79 o                         
  -1   8   3          2.38          1.57         0.84 o                         
   0   8   3          5.15          6.93         1.58 o                         
   1   8   3          2.21          1.25         0.89 o                         
   2   8   3         85.09         96.01         5.20 o                         
   3   8   3         39.19         49.85         3.10 o                         
   4   8   3         22.22         25.91         2.57 o                         
   5   8   3          0.19          1.17         0.57 o                         
   6   8   3          1.71          0.77         1.16 o                         
   7   8   3          0.39          0.67         1.20 o                         
  -7   9   3          0.85          1.96         1.55 o                         
  -6   9   3          0.84          1.04         0.88 o                         
  -5   9   3          0.03          0.97         0.82 o                         
  -4   9   3          0.02          0.35         0.67 o                         
  -3   9   3          0.08          2.99         1.95 o                         
  -2   9   3          5.63          4.45         1.94 o                         
  -1   9   3          1.66          0.99         1.08 o                         
   0   9   3          2.89          0.35         0.85 o                         
   1   9   3         22.70         25.03         4.53 o                         
   2   9   3         16.79         17.41         2.36 o                         
   3   9   3          0.68          0.10         1.31 o                         
   4   9   3          0.35         -0.67         1.00 o                         
   5   9   3          5.10          4.35         1.47 o                         
   6   9   3          2.89          1.58         1.10 o                         
  -5  10   3          2.54          3.34         2.14 o                         
  -4  10   3          1.22          1.92         1.38 o                         
  -3  10   3          0.35         -0.06         1.40 o                         
  -2  10   3          0.39          2.74         2.03 o                         
  -1  10   3          1.52          2.24         1.29 o                         
   0  10   3          0.87         -0.47         2.37 o                         
   1  10   3          0.84          0.03         0.94 o                         
   2  10   3          9.12          9.62         2.82 o                         
   3  10   3          0.66         -0.13         2.54 o                         
   4  10   3          4.09          1.64         3.73 o                         
   5  10   3          0.05         -0.92         0.93 o                         
  -4  11   3          0.06         -0.48         1.52 o                         
  -3  11   3          0.44          1.42         1.59 o                         
  -2  11   3          0.09          0.95         1.08 o                         
  -1  11   3          0.08          0.93         1.43 o                         
   0  11   3          0.49         -0.51         0.68 o                         
   1  11   3          3.01          4.25         2.11 o                         
   2  11   3          1.59          0.59         1.40 o                         
   3  11   3          0.01         -1.94         1.94 o                         
 -10   0   4          1.25         -0.22         1.58 o                         
  -9   0   4          0.00         -0.75         0.78 o                         
  -8   0   4          1.08          0.09         1.03 o                         
  -7   0   4         69.56         61.98         5.81 o                         
  -6   0   4          3.23          5.71         1.82 o                         
  -5   0   4          0.14          1.05         1.12 o                         
  -4   0   4          7.07          8.42         1.63 o                         
  -3   0   4        105.81         97.96         4.62 o                         
  -2   0   4       1695.86       1622.19        16.13 o                         
  -1   0   4       1037.69       1041.62         8.29 o                         
   0   0   4       1961.96       1949.57        24.70 o                         
   1   0   4         78.39         78.68         2.36 o                         
   2   0   4          6.24          4.82         0.98 o                         
   3   0   4         67.18         61.29         2.46 o                         
   4   0   4       1109.24       1050.42         9.03 o                         
   5   0   4          2.93          2.03         1.19 o                         
   6   0   4        385.87        394.88        13.83 o                         
   7   0   4        115.25        105.76         7.93 o                         
   8   0   4          2.32          0.25         1.10 o                         
   9   0   4          0.88          1.05         1.68 o                         
  10   0   4          0.34          0.21         0.59 o                         
 -10   1   4          1.28          0.23         0.73 o                         
  -9   1   4          1.54          1.40         0.75 o                         
  -8   1   4          0.05          1.30         1.17 o                         
  -7   1   4         29.00         29.19         2.45 o                         
  -6   1   4          2.26          2.93         1.02 o                         
  -5   1   4        110.98        118.13         4.25 o                         
  -4   1   4          6.08          6.97         0.90 o                         
  -3   1   4         68.95         59.83         2.17 o                         
  -2   1   4        561.71        558.90         7.88 o                         
  -1   1   4        442.34        439.05         3.81 o                         
   0   1   4       2971.21       2960.00        32.95 o                         
   1   1   4         15.69         15.37         0.77 o                         
   2   1   4       2854.70       2794.60        12.28 o                         
   3   1   4         39.66         37.04         1.54 o                         
   4   1   4        162.36        168.30         4.37 o                         
   5   1   4         12.76         14.55         1.47 o                         
   6   1   4         55.82         52.71         2.99 o                         
   7   1   4        153.97        143.02         5.42 o                         
   8   1   4          0.00          0.58         0.74 o                         
   9   1   4          4.34          5.95         1.43 o                         
  10   1   4          4.40          5.61         1.46 o                         
 -10   2   4          0.55         -0.79         0.79 o                         
  -9   2   4          0.67         -0.01         0.73 o                         
  -8   2   4          0.39          0.96         1.11 o                         
  -7   2   4          6.66          8.35         1.38 o                         
  -6   2   4         12.76         12.72         1.63 o                         
  -5   2   4          9.27         10.76         1.31 o                         
  -4   2   4          0.49          0.79         0.51 o                         
  -3   2   4         12.27         13.93         1.25 o                         
  -2   2   4         41.22         37.61         1.34 o                         
  -1   2   4         15.75         16.33         0.94 o                         
   0   2   4        211.38        217.74         5.28 o                         
   1   2   4       1583.13       1568.36        10.41 o                         
   2   2   4          3.10          5.83         0.59 o                         
   3   2   4        358.55        343.44         6.86 o                         
   4   2   4         83.86         84.78         3.83 o                         
   5   2   4        184.13        190.44         5.77 o                         
   6   2   4        310.89        325.12         7.50 o                         
   7   2   4         15.32         15.27         1.78 o                         
   8   2   4          0.01          2.31         1.43 o                         
   9   2   4          4.77          5.85         1.45 o                         
  10   2   4          0.15          1.25         0.97 o                         
 -10   3   4          1.56          2.43         1.51 o                         
  -9   3   4          0.16          0.49         1.02 o                         
  -8   3   4         15.44         22.54         3.59 o                         
  -7   3   4          4.90          3.80         0.95 o                         
  -6   3   4          9.05         11.52         1.69 o                         
  -5   3   4        110.75        117.30         4.40 o                         
  -4   3   4         10.67         12.33         1.27 o                         
  -3   3   4         52.80         50.67         2.10 o                         
  -2   3   4        102.51        102.21         2.73 o                         
  -1   3   4          2.50          1.45         0.49 o                         
   0   3   4         18.33         15.15         1.55 o                         
   1   3   4        381.87        400.79         4.27 o                         
   2   3   4          6.29          6.95         0.66 o                         
   3   3   4        114.12        104.31         3.00 o                         
   4   3   4        136.26        116.22         4.06 o                         
   5   3   4        157.87        149.41         5.11 o                         
   6   3   4          0.01          0.45         1.03 o                         
   7   3   4          0.80          0.13         0.55 o                         
   8   3   4          3.83          2.43         1.14 o                         
   9   3   4          5.38          9.43         1.99 o                         
 -10   4   4          0.61          1.86         2.88 o                         
  -9   4   4          2.79          3.63         1.73 o                         
  -8   4   4          0.15          1.29         1.30 o                         
  -7   4   4         10.72         13.63         1.95 o                         
  -6   4   4          1.22          0.91         0.67 o                         
  -5   4   4          4.33          3.94         0.91 o                         
  -4   4   4        251.77        268.11         5.47 o                         
  -3   4   4         51.24         53.93         2.14 o                         
  -2   4   4          7.62          7.85         1.03 o                         
  -1   4   4        190.46        197.62         5.18 o                         
   0   4   4        408.81        384.98         6.47 o                         
   1   4   4          1.61          1.23         0.35 o                         
   2   4   4        163.30        175.40         4.20 o                         
   3   4   4         32.61         34.94         1.73 o                         
   4   4   4         54.99         50.19         1.94 o                         
   5   4   4        177.27        181.90         5.58 o                         
   6   4   4          0.37          0.77         1.20 o                         
   7   4   4         14.01         16.27         2.59 o                         
   8   4   4         11.91         15.04         2.40 o                         
   9   4   4          0.05          0.60         0.61 o                         
  -9   5   4          4.57          4.43         1.34 o                         
  -8   5   4          6.31          9.30         2.94 o                         
  -7   5   4          2.19          1.86         1.03 o                         
  -6   5   4         53.28         47.73         4.04 o                         
  -5   5   4         10.63          9.94         1.77 o                         
  -4   5   4          0.00          0.33         0.57 o                         
  -3   5   4         19.41         23.41         2.08 o                         
  -2   5   4         90.62         93.86         3.88 o                         
  -1   5   4          0.32          0.18         0.50 o                         
   0   5   4        176.47        162.29         4.56 o                         
   1   5   4         54.00         55.23         2.48 o                         
   2   5   4          5.06          5.71         0.95 o                         
   3   5   4          6.13          6.36         0.91 o                         
   4   5   4        176.41        168.08         4.65 o                         
   5   5   4        135.34        129.13         5.21 o                         
   6   5   4          0.10          0.59         1.08 o                         
   7   5   4         10.47          9.61         1.90 o                         
   8   5   4          0.00         -0.74         0.74 o                         
   9   5   4          1.69          3.72         1.51 o                         
  -9   6   4          0.44          1.32         0.99 o                         
  -8   6   4          0.48         -0.62         1.21 o                         
  -7   6   4          0.65         -0.37         1.14 o                         
  -6   6   4          4.26          3.07         1.17 o                         
  -5   6   4         59.36         54.73         3.74 o                         
  -4   6   4          2.04          0.90         1.15 o                         
  -3   6   4         25.03         23.44         2.77 o                         
  -2   6   4          6.10          5.36         1.06 o                         
  -1   6   4          0.17          0.86         0.67 o                         
   0   6   4        144.98        140.53         4.60 o                         
   1   6   4         12.79         13.59         1.44 o                         
   2   6   4          0.65         -0.41         0.71 o                         
   3   6   4        245.97        242.63         6.12 o                         
   4   6   4          2.83          2.58         0.61 o                         
   5   6   4          0.02          0.28         0.61 o                         
   6   6   4          2.93          2.27         0.84 o                         
   7   6   4          0.05         -0.27         0.86 o                         
   8   6   4          1.51          0.50         0.82 o                         
  -8   7   4          0.25          0.82         2.18 o                         
  -7   7   4          0.09         -1.62         1.62 o                         
  -6   7   4         12.48          9.70         1.95 o                         
  -5   7   4          6.02          6.99         1.38 o                         
  -4   7   4          5.83          4.66         1.37 o                         
  -3   7   4         37.68         37.16         3.60 o                         
  -2   7   4         11.82         11.61         1.71 o                         
  -1   7   4        115.45        111.11         4.73 o                         
   0   7   4          3.50          3.26         0.74 o                         
   1   7   4         20.45         22.10         1.92 o                         
   2   7   4        182.58        188.93         4.77 o                         
   3   7   4         71.25         77.80         3.68 o                         
   4   7   4         58.94         53.29         3.55 o                         
   5   7   4          2.63          2.84         1.04 o                         
   6   7   4          1.66          1.78         0.92 o                         
   7   7   4          8.63          8.18         2.01 o                         
   8   7   4          2.04          2.95         1.53 o                         
  -8   8   4          2.67          5.81         2.30 o                         
  -7   8   4          0.93          3.63         1.92 o                         
  -6   8   4          0.41          1.28         0.92 o                         
  -5   8   4          9.30          6.21         1.70 o                         
  -4   8   4          2.24          1.52         1.08 o                         
  -3   8   4          0.67          2.49         1.04 o                         
  -2   8   4          9.06          8.76         1.71 o                         
  -1   8   4          6.48          5.77         1.45 o                         
   0   8   4         19.29         20.24         2.62 o                         
   1   8   4          4.59          5.94         1.27 o                         
   2   8   4          2.07          3.28         0.97 o                         
   3   8   4         90.56         86.18         4.69 o                         
   4   8   4          1.07          0.77         1.15 o                         
   5   8   4          0.36          1.41         0.97 o                         
   6   8   4          0.34          1.13         1.17 o                         
   7   8   4          0.00          1.52         1.50 o                         
  -7   9   4          0.01          0.70         0.84 o                         
  -6   9   4          1.63          3.96         1.73 o                         
  -5   9   4          0.00          2.49         1.39 o                         
  -4   9   4          6.59          4.50         1.59 o                         
  -3   9   4          0.20          2.07         1.03 o                         
  -2   9   4          2.06          0.94         3.37 o                         
  -1   9   4          0.06          0.35         1.25 o                         
   0   9   4         10.17          9.64         1.99 o                         
   1   9   4          3.86          5.60         1.80 o                         
   2   9   4          4.63          4.82         1.50 o                         
   3   9   4          0.32         -0.01         0.67 o                         
   4   9   4          3.28          1.71         1.49 o                         
   5   9   4          6.03          7.34         1.73 o                         
   6   9   4          2.77          0.84         1.21 o                         
  -5  10   4          0.04         -0.19         3.38 o                         
  -4  10   4          1.88          7.12         2.73 o                         
  -3  10   4          3.73          3.78         2.04 o                         
  -2  10   4          0.00         -0.02         1.63 o                         
  -1  10   4          0.05         -0.69         1.38 o                         
   0  10   4          0.19          2.99         1.44 o                         
   1  10   4          0.13         -0.09         0.95 o                         
   2  10   4          0.01          1.62         1.44 o                         
   3  10   4          0.35          1.00         0.83 o                         
   4  10   4          1.34          5.38         2.37 o                         
   5  10   4          2.65          2.68         1.61 o                         
  -3  11   4          0.76          0.42         3.45 o                         
  -2  11   4          0.83          2.40         2.04 o                         
  -1  11   4          0.18          0.48         1.34 o                         
   0  11   4          0.29          5.63         2.42 o                         
   1  11   4          0.26          0.44         0.79 o                         
   2  11   4          0.12          0.71         1.27 o                         
   3  11   4          0.04          1.06         1.93 o                         
 -10   1   5          0.00          0.56         0.89 o                         
  -9   1   5          1.94          0.83         0.79 o                         
  -8   1   5          0.30          1.31         0.92 o                         
  -7   1   5         11.36         11.81         1.60 o                         
  -6   1   5         10.69          9.79         1.26 o                         
  -5   1   5         12.41         14.24         1.46 o                         
  -4   1   5          1.12          0.98         0.36 o                         
  -3   1   5        269.62        265.31         7.36 o                         
  -2   1   5        135.54        148.29         3.50 o                         
  -1   1   5         26.31         24.91         0.92 o                         
   0   1   5        643.83        641.47        10.15 o                         
   1   1   5       2502.70       2431.64        31.81 o                         
   2   1   5        135.57        143.88         3.08 o                         
   3   1   5         13.70         12.10         1.00 o                         
   4   1   5         48.13         51.56         2.25 o                         
   5   1   5          0.00          0.98         0.80 o                         
   6   1   5        173.04        160.55         5.76 o                         
   7   1   5         17.87         17.67         2.14 o                         
   8   1   5          5.11          3.64         1.06 o                         
   9   1   5          3.73          2.15         0.93 o                         
  10   1   5          0.11          1.34         0.93 o                         
 -10   2   5          0.30         -0.53         1.34 o                         
  -9   2   5          2.15          2.19         2.22 o                         
  -8   2   5         19.46         21.56         2.71 o                         
  -7   2   5         15.08         16.87         1.85 o                         
  -6   2   5          7.94          5.08         1.00 o                         
  -5   2   5         18.70         18.91         1.73 o                         
  -4   2   5         62.33         63.19         2.74 o                         
  -3   2   5       1176.85       1211.64        10.32 o                         
  -2   2   5        344.47        341.57         4.63 o                         
  -1   2   5        662.60        654.20         9.89 o                         
   0   2   5        150.78        162.09         4.04 o                         
   1   2   5        425.81        448.98         6.03 o                         
   2   2   5         60.26         54.77         1.70 o                         
   3   2   5         93.69         89.98         3.13 o                         
   4   2   5         11.03         13.78         1.83 o                         
   5   2   5        474.44        458.57        10.17 o                         
   6   2   5         96.19        103.14         4.70 o                         
   7   2   5         44.36         47.66         5.69 o                         
   8   2   5          0.82          1.58         0.90 o                         
   9   2   5          0.75          0.53         0.93 o                         
 -10   3   5          0.17          1.88         1.62 o                         
  -9   3   5          0.51          0.78         0.92 o                         
  -8   3   5          3.64          5.87         1.82 o                         
  -7   3   5         51.87         64.86         4.33 o                         
  -6   3   5         26.47         28.43         2.43 o                         
  -5   3   5          0.95          1.13         0.60 o                         
  -4   3   5         10.81         12.44         1.27 o                         
  -3   3   5         10.17         13.38         1.21 o                         
  -2   3   5        384.82        396.66         5.93 o                         
  -1   3   5        209.51        214.23         4.53 o                         
   0   3   5         96.45        107.19         4.36 o                         
   1   3   5        200.67        194.19         3.50 o                         
   2   3   5         37.84         45.22         1.72 o                         
   3   3   5        258.64        246.12         5.08 o                         
   4   3   5          0.10         -0.01         0.29 o                         
   5   3   5        119.94        111.94         4.49 o                         
   6   3   5         38.33         36.34         2.80 o                         
   7   3   5          1.24          1.04         0.96 o                         
   8   3   5         28.15         28.21         3.20 o                         
   9   3   5          0.83         -0.66         0.90 o                         
 -10   4   5          1.81          5.08         2.25 o                         
  -9   4   5          1.94          5.22         2.36 o                         
  -8   4   5          1.24          4.68         2.09 o                         
  -7   4   5         10.56         12.08         2.16 o                         
  -6   4   5          4.81          5.29         1.18 o                         
  -5   4   5          2.54          1.33         0.60 o                         
  -4   4   5         52.44         51.19         2.65 o                         
  -3   4   5         24.31         27.09         1.76 o                         
  -2   4   5          3.14          3.00         0.52 o                         
  -1   4   5        183.02        189.95         5.36 o                         
   0   4   5        245.55        242.41         6.04 o                         
   1   4   5        238.25        218.21         4.81 o                         
   2   4   5          0.32          0.32         0.26 o                         
   3   4   5          2.15          2.73         0.85 o                         
   4   4   5         16.62         17.10         1.16 o                         
   5   4   5        194.32        186.96         5.77 o                         
   6   4   5          2.65          0.61         1.03 o                         
   7   4   5          3.50          5.53         1.54 o                         
   8   4   5          3.14          2.15         0.82 o                         
   9   4   5          0.51          1.09         1.37 o                         
  -9   5   5          0.62          3.82         2.19 o                         
  -8   5   5         17.45         18.53         4.01 o                         
  -7   5   5          1.24          0.94         1.02 o                         
  -6   5   5          0.11         -0.23         0.97 o                         
  -5   5   5         16.95         19.02         2.36 o                         
  -4   5   5         17.60         18.18         1.97 o                         
  -3   5   5          0.11          1.37         0.90 o                         
  -2   5   5          5.68          7.80         1.29 o                         
  -1   5   5         54.16         47.11         5.83 o                         
   0   5   5         88.00         95.62         3.73 o                         
   1   5   5         29.06         24.93         2.59 o                         
   2   5   5          0.22         -0.16         0.75 o                         
   3   5   5          0.03         -0.41         0.61 o                         
   4   5   5         19.91         20.26         2.01 o                         
   5   5   5         10.18         11.34         1.59 o                         
   6   5   5         20.68         23.28         2.80 o                         
   7   5   5          0.00         -0.87         1.51 o                         
   8   5   5          0.08          0.37         1.16 o                         
   9   5   5          2.19          1.72         0.79 o                         
  -9   6   5          0.00         -0.99         0.99 o                         
  -8   6   5          0.11          0.08         1.50 o                         
  -7   6   5          0.80          0.83         2.25 o                         
  -6   6   5          0.01          0.27         0.59 o                         
  -5   6   5          0.13          0.45         0.63 o                         
  -4   6   5          0.62          2.64         1.25 o                         
  -3   6   5          6.58          5.75         1.46 o                         
  -2   6   5         16.49         19.93         2.22 o                         
  -1   6   5         44.81         42.10         3.25 o                         
   0   6   5          0.43          1.31         0.62 o                         
   1   6   5         27.51         29.27         2.11 o                         
   2   6   5         33.54         36.93         2.62 o                         
   3   6   5          2.69          2.83         0.69 o                         
   4   6   5         52.03         48.96         3.25 o                         
   5   6   5          1.89          0.85         0.71 o                         
   6   6   5          3.70          2.05         1.38 o                         
   7   6   5          0.92          0.85         1.59 o                         
   8   6   5          0.00         -1.00         1.33 o                         
  -8   7   5          0.15          0.73         1.95 o                         
  -7   7   5          0.01         -0.49         0.99 o                         
  -6   7   5          0.14         -0.22         1.09 o                         
  -5   7   5          5.30          4.68         1.48 o                         
  -4   7   5         15.87         15.96         2.54 o                         
  -3   7   5          9.35          6.83         1.75 o                         
  -2   7   5          0.16          0.39         0.42 o                         
  -1   7   5          0.02          1.55         1.03 o                         
   0   7   5          0.79          0.19         0.42 o                         
   1   7   5          2.46          1.30         0.46 o                         
   2   7   5          4.08          6.33         1.15 o                         
   3   7   5          8.98          8.52         1.43 o                         
   4   7   5          2.02          2.78         0.94 o                         
   5   7   5          0.57          0.15         0.80 o                         
   6   7   5          0.03         -0.59         1.10 o                         
   7   7   5          2.11          1.32         1.24 o                         
  -7   8   5          0.01          0.60         1.92 o                         
  -6   8   5          0.14          1.43         1.14 o                         
  -5   8   5          0.09         -0.33         1.03 o                         
  -4   8   5          0.02          0.34         1.29 o                         
  -3   8   5          0.32          0.18         0.60 o                         
  -2   8   5          2.46          1.56         1.46 o                         
  -1   8   5          5.16          4.83         1.13 o                         
   0   8   5          0.04         -0.59         0.76 o                         
   1   8   5         26.16         24.68         2.64 o                         
   2   8   5         11.32         11.75         1.84 o                         
   3   8   5          6.16          5.75         1.28 o                         
   4   8   5          8.11          7.95         1.78 o                         
   5   8   5          0.94          0.65         0.84 o                         
   6   8   5          0.42         -0.69         0.76 o                         
   7   8   5          0.70          0.42         1.05 o                         
  -6   9   5          0.42          1.06         0.93 o                         
  -5   9   5          1.63          1.29         0.78 o                         
  -4   9   5          0.00          1.53         1.41 o                         
  -3   9   5          0.18          0.65         1.01 o                         
  -2   9   5          0.52         -1.00         1.07 o                         
  -1   9   5          0.38          1.69         1.51 o                         
   0   9   5          5.08          0.08         1.10 o                         
   1   9   5          0.02          0.59         2.22 o                         
   2   9   5          0.18          0.85         0.82 o                         
   3   9   5          5.50          3.61         1.62 o                         
   4   9   5          0.15         -0.53         0.92 o                         
   5   9   5          0.55          0.92         1.38 o                         
   6   9   5          0.80          1.54         1.42 o                         
  -5  10   5          0.11          1.27         0.80 o                         
  -4  10   5          0.39          1.34         1.20 o                         
  -3  10   5          0.11          0.06         5.52 o                         
  -2  10   5          0.54          0.34         0.74 o                         
  -1  10   5          1.74          0.81         1.27 o                         
   0  10   5          1.98         -0.87         1.41 o                         
   1  10   5          2.01          4.15         2.02 o                         
   2  10   5          0.77          0.30         3.06 o                         
   3  10   5          0.09         -1.30         1.58 o                         
   4  10   5          0.29          3.79         1.81 o                         
  -3  11   5          0.19          1.15         1.07 o                         
  -2  11   5          0.01          1.21         1.53 o                         
  -1  11   5          0.24         -0.78         1.91 o                         
   0  11   5          0.02         -0.36         1.93 o                         
   1  11   5          1.51         -0.09         0.92 o                         
   2  11   5          1.17         -0.38         1.35 o                         
 -10   0   6          0.17          0.19         1.15 o                         
  -9   0   6          3.84          5.51         1.85 o                         
  -8   0   6          0.04          2.10         1.97 o                         
  -7   0   6        159.57        145.65         6.40 o                         
  -6   0   6         10.86          9.49         5.56 o                         
  -5   0   6         29.95         32.89         3.53 o                         
  -4   0   6         50.79         54.62         4.14 o                         
  -3   0   6         49.56         60.76         3.91 o                         
  -2   0   6       2708.40       2915.39        22.70 o                         
  -1   0   6         31.78         35.59         2.08 o                         
   0   0   6       2189.58       2178.93        20.19 o                         
   1   0   6        723.45        777.89        14.08 o                         
   2   0   6        236.86        246.33         7.15 o                         
   3   0   6        869.41        860.67        17.78 o                         
   4   0   6         80.89         77.78         5.62 o                         
   5   0   6         68.24         70.65         5.62 o                         
   6   0   6        923.02        972.81        22.63 o                         
   7   0   6          4.36          7.24         2.05 o                         
   8   0   6          3.99          3.07         1.60 o                         
   9   0   6          0.05          0.05         0.91 o                         
 -10   1   6          1.92         -0.19         0.66 o                         
  -9   1   6          0.49          1.46         0.96 o                         
  -8   1   6          0.01         -0.02         0.77 o                         
  -7   1   6         17.37         15.16         2.04 o                         
  -6   1   6        294.64        285.18         6.49 o                         
  -5   1   6         59.93         57.25         2.54 o                         
  -4   1   6          8.21          5.95         0.69 o                         
  -3   1   6        609.53        661.52         9.53 o                         
  -2   1   6         97.79         88.15         3.13 o                         
  -1   1   6         17.80         22.04         0.97 o                         
   0   1   6         42.72         47.34         1.90 o                         
   1   1   6        394.66        394.77         5.60 o                         
   2   1   6        704.96        723.05         5.91 o                         
   3   1   6         33.41         29.68         1.63 o                         
   4   1   6         79.30         74.02         2.78 o                         
   5   1   6         78.47         80.55         3.01 o                         
   6   1   6         76.25         88.05         4.35 o                         
   7   1   6        144.76        147.05         6.21 o                         
   8   1   6         22.68         21.92         2.64 o                         
   9   1   6          1.15          1.34         1.10 o                         
 -10   2   6          1.32          2.11         1.19 o                         
  -9   2   6          0.03         -0.87         0.87 o                         
  -8   2   6          5.95          4.96         1.41 o                         
  -7   2   6         41.79         52.21         3.87 o                         
  -6   2   6         16.55         10.07         2.35 o                         
  -5   2   6         49.37         46.98         2.56 o                         
  -4   2   6         38.32         44.96         2.37 o                         
  -3   2   6          3.82          3.52         0.85 o                         
  -2   2   6        788.60        823.35        12.26 o                         
  -1   2   6        242.66        253.89         4.50 o                         
   0   2   6         72.76         76.37         2.40 o                         
   1   2   6          6.27          9.66         0.97 o                         
   2   2   6        501.73        522.93         9.87 o                         
   3   2   6          0.14          0.09         0.19 o                         
   4   2   6         78.67         89.43         2.68 o                         
   5   2   6         50.85         53.29         2.92 o                         
   6   2   6        101.76        100.67         5.36 o                         
   7   2   6          3.28          4.69         1.57 o                         
   8   2   6          0.10          2.27         1.00 o                         
   9   2   6          5.19          2.04         1.13 o                         
 -10   3   6          0.19          0.97         0.88 o                         
  -9   3   6          1.60         -0.08         0.67 o                         
  -8   3   6          6.78          8.60         1.78 o                         
  -7   3   6         43.07         46.67         4.19 o                         
  -6   3   6          4.15          4.79         1.06 o                         
  -5   3   6         53.55         52.11         2.83 o                         
  -4   3   6         50.02         53.43         2.60 o                         
  -3   3   6         25.90         30.23         2.30 o                         
  -2   3   6         55.13         59.21         2.44 o                         
  -1   3   6          4.12          4.61         0.93 o                         
   0   3   6        175.57        180.38         5.97 o                         
   1   3   6        359.55        382.51         5.72 o                         
   2   3   6          1.14          4.42         0.57 o                         
   3   3   6         33.07         33.80         1.76 o                         
   4   3   6         48.63         44.14         2.14 o                         
   5   3   6         13.68         12.80         1.51 o                         
   6   3   6          8.61          9.06         1.65 o                         
   7   3   6         24.14         27.95         2.80 o                         
   8   3   6         14.05         14.37         2.65 o                         
   9   3   6          1.26          1.78         1.22 o                         
 -10   4   6          0.24          5.43         2.21 o                         
  -9   4   6          0.01          0.45         1.17 o                         
  -8   4   6         20.96         21.90         4.11 o                         
  -7   4   6          0.20          1.88         1.92 o                         
  -6   4   6         10.12         11.80         1.80 o                         
  -5   4   6          1.34          0.43         0.32 o                         
  -4   4   6          4.48          3.73         0.74 o                         
  -3   4   6         73.12         79.05         3.24 o                         
  -2   4   6         96.84         97.58         3.20 o                         
  -1   4   6        297.52        304.48         7.09 o                         
   0   4   6         42.46         40.81         2.63 o                         
   1   4   6         19.28         19.45         1.69 o                         
   2   4   6          0.02          0.15         0.39 o                         
   3   4   6         76.83         77.83         2.60 o                         
   4   4   6         10.28         13.05         1.38 o                         
   5   4   6         17.35         19.43         2.11 o                         
   6   4   6          0.30          0.84         0.85 o                         
   7   4   6         16.57         20.39         4.49 o                         
   8   4   6         10.61          9.38         2.74 o                         
   9   4   6          1.15          2.06         1.55 o                         
  -9   5   6          2.31          3.61         2.09 o                         
  -8   5   6          0.20          0.49         0.82 o                         
  -7   5   6          0.02         -0.12         0.86 o                         
  -6   5   6          0.02          0.09         1.43 o                         
  -5   5   6         16.99         14.18         2.12 o                         
  -4   5   6          1.42          0.64         1.09 o                         
  -3   5   6          8.52          7.81         0.88 o                         
  -2   5   6         72.71         69.52         5.14 o                         
  -1   5   6         35.49         37.21         2.71 o                         
   0   5   6          0.00         -0.43         0.70 o                         
   1   5   6         18.45         16.68         1.65 o                         
   2   5   6          1.42          1.18         0.39 o                         
   3   5   6         52.33         46.35         2.80 o                         
   4   5   6         48.66         41.91         3.19 o                         
   5   5   6         35.04         33.12         3.76 o                         
   6   5   6          0.67          1.23         1.12 o                         
   7   5   6          0.04         -0.37         1.20 o                         
   8   5   6          0.00          0.37         1.14 o                         
  -9   6   6          2.17          0.31         2.04 o                         
  -8   6   6          0.65          0.17         1.27 o                         
  -7   6   6          2.11          3.14         1.76 o                         
  -6   6   6          0.92          1.64         1.25 o                         
  -5   6   6          0.55         -0.60         1.60 o                         
  -4   6   6          0.62          0.27         0.90 o                         
  -3   6   6          0.33          1.42         0.93 o                         
  -2   6   6          9.77         11.64         1.88 o                         
  -1   6   6          1.08          1.22         0.71 o                         
   0   6   6         38.90         39.07         2.59 o                         
   1   6   6         25.85         22.12         1.82 o                         
   2   6   6         10.91          8.41         1.17 o                         
   3   6   6          0.09          1.09         0.58 o                         
   4   6   6          3.61          3.42         0.90 o                         
   5   6   6         11.51         12.99         2.66 o                         
   6   6   6          9.52          7.76         2.17 o                         
   7   6   6          1.41          2.71         1.69 o                         
   8   6   6          0.02         -0.09         1.04 o                         
  -8   7   6          1.24          0.82         1.35 o                         
  -7   7   6          2.07          0.64         1.45 o                         
  -6   7   6          0.85          2.19         2.74 o                         
  -5   7   6          1.83          3.45         1.30 o                         
  -4   7   6         20.87         20.76         2.99 o                         
  -3   7   6          0.98          0.02         0.76 o                         
  -2   7   6          0.33         -0.09         0.70 o                         
  -1   7   6          0.06          1.16         0.79 o                         
   0   7   6          9.84         11.81         1.55 o                         
   1   7   6         65.64         67.86         3.40 o                         
   2   7   6         29.73         32.99         2.42 o                         
   3   7   6         13.21         14.59         1.89 o                         
   4   7   6          0.00          0.41         0.72 o                         
   5   7   6          2.31         -0.35         1.65 o                         
   6   7   6          0.07          0.40         1.18 o                         
   7   7   6          0.92          3.03         1.51 o                         
  -7   8   6          0.30         -0.29         1.19 o                         
  -6   8   6          1.83          2.06         3.49 o                         
  -5   8   6          0.67          1.23         0.83 o                         
  -4   8   6          1.43          2.49         1.03 o                         
  -3   8   6          1.42          2.45         1.30 o                         
  -2   8   6          1.77          0.23         0.63 o                         
  -1   8   6          1.05          1.75         0.79 o                         
   0   8   6          0.02          0.89         0.72 o                         
   1   8   6          1.15          0.65         0.65 o                         
   2   8   6          0.05         -0.06         0.50 o                         
   3   8   6          0.40          0.55         0.55 o                         
   4   8   6          0.27          1.32         0.75 o                         
   5   8   6          0.47          0.74         1.15 o                         
   6   8   6          1.74          0.17         1.03 o                         
  -6   9   6          0.12          0.36         1.14 o                         
  -5   9   6          0.33          0.69         0.90 o                         
  -4   9   6          1.15          5.29         2.03 o                         
  -3   9   6          2.42          2.53         1.23 o                         
  -2   9   6          4.97          3.21         1.65 o                         
  -1   9   6          8.80          9.69         2.68 o                         
   0   9   6          0.16         -0.13         2.42 o                         
   1   9   6          4.73          5.70         1.20 o                         
   2   9   6          3.78          3.01         1.00 o                         
   3   9   6          0.09         -0.42         0.97 o                         
   4   9   6          2.31          4.16         1.22 o                         
   5   9   6          4.21          6.74         2.46 o                         
  -5  10   6          0.27          2.55         1.63 o                         
  -4  10   6          0.77          1.05         1.71 o                         
  -3  10   6          0.65          2.10         1.42 o                         
  -2  10   6          0.01         -2.10         2.15 o                         
  -1  10   6          0.69         -0.36         0.71 o                         
   0  10   6          1.32          0.86         1.29 o                         
   1  10   6          0.08          0.36         0.77 o                         
   2  10   6          0.88          0.71         0.92 o                         
   3  10   6          0.23          3.53         1.62 o                         
   4  10   6          2.15          3.06         2.05 o                         
  -3  11   6          0.54          2.13         5.88 o                         
  -2  11   6          0.00          0.45         3.70 o                         
  -1  11   6          0.00          2.25         1.72 o                         
   0  11   6          1.63          4.02         1.90 o                         
   1  11   6          0.57          0.36         0.84 o                         
   2  11   6          0.31         -1.27         1.78 o                         
 -10   1   7          0.06         -0.03         1.07 o                         
  -9   1   7          0.71          1.07         0.71 o                         
  -8   1   7          0.94          0.83         1.04 o                         
  -7   1   7          8.39          8.45         1.64 o                         
  -6   1   7          1.49          2.17         0.86 o                         
  -5   1   7         41.96         32.40         1.86 o                         
  -4   1   7          0.02          0.09         0.50 o                         
  -3   1   7          1.36          0.84         0.48 o                         
  -2   1   7          1.46          1.74         0.40 o                         
  -1   1   7        320.59        348.42         7.66 o                         
   0   1   7        170.81        155.79         5.05 o                         
   1   1   7          0.43          1.06         0.32 o                         
   2   1   7        197.71        189.57         3.10 o                         
   3   1   7        272.14        266.05         5.57 o                         
   4   1   7         30.89         28.86         1.76 o                         
   5   1   7         74.61         77.48         3.83 o                         
   6   1   7         18.50         21.68         2.21 o                         
   7   1   7          0.49          0.50         0.71 o                         
   8   1   7         13.42         12.54         1.99 o                         
   9   1   7          0.52          1.60         0.96 o                         
 -10   2   7          0.56         -0.12         0.84 o                         
  -9   2   7          0.37          0.76         0.79 o                         
  -8   2   7          3.24          3.35         1.08 o                         
  -7   2   7         28.71         30.64         3.01 o                         
  -6   2   7         17.05         18.82         2.43 o                         
  -5   2   7          2.66          2.21         1.15 o                         
  -4   2   7         22.58         24.79         2.97 o                         
  -3   2   7         52.52         59.50         3.30 o                         
  -2   2   7        115.58        118.75         6.51 o                         
  -1   2   7        404.52        406.78        16.39 o                         
   0   2   7          6.42          4.09         0.57 o                         
   1   2   7         24.90         25.20         1.59 o                         
   2   2   7         13.43         12.58         1.03 o                         
   3   2   7         12.68          9.71         0.87 o                         
   4   2   7         66.26         62.72         2.80 o                         
   5   2   7         10.10         13.76         1.41 o                         
   6   2   7          0.41          1.37         0.77 o                         
   7   2   7         17.75         18.69         2.66 o                         
   8   2   7          2.10          1.35         0.83 o                         
   9   2   7          0.03          0.85         0.88 o                         
 -10   3   7          0.27         -0.80         2.11 o                         
  -9   3   7          1.60          1.80         0.92 o                         
  -8   3   7         10.92         10.57         2.03 o                         
  -7   3   7          2.77          4.04         1.29 o                         
  -6   3   7          1.07          2.58         0.97 o                         
  -5   3   7        103.58        103.35         3.81 o                         
  -4   3   7         73.04         69.89         3.90 o                         
  -3   3   7        207.03        201.89         7.78 o                         
  -2   3   7         93.92         91.19         3.17 o                         
  -1   3   7         38.30         35.02         2.40 o                         
   0   3   7         44.72         49.94         3.28 o                         
   1   3   7         25.29         22.34         1.62 o                         
   2   3   7        174.84        180.39         4.19 o                         
   3   3   7         11.44         12.10         1.34 o                         
   4   3   7        155.19        149.73         3.87 o                         
   5   3   7          9.90          7.35         1.23 o                         
   6   3   7          6.12          5.52         1.18 o                         
   7   3   7          7.53          8.89         1.90 o                         
   8   3   7          0.01          0.11         0.70 o                         
   9   3   7         13.50         14.66         2.87 o                         
  -9   4   7          1.62          4.69         1.63 o                         
  -8   4   7          1.58          2.23         3.99 o                         
  -7   4   7          0.34          1.58         1.51 o                         
  -6   4   7          5.44          6.58         1.50 o                         
  -5   4   7         25.92         24.91         2.65 o                         
  -4   4   7         58.75         60.92         3.62 o                         
  -3   4   7          7.41          8.38         1.19 o                         
  -2   4   7         54.02         58.62         2.63 o                         
  -1   4   7         26.22         23.43         2.11 o                         
   0   4   7         56.28         64.39         3.96 o                         
   1   4   7          0.02          0.28         0.49 o                         
   2   4   7          0.04          0.16         0.38 o                         
   3   4   7         18.74         16.08         1.24 o                         
   4   4   7         35.01         31.90         1.96 o                         
   5   4   7         12.44         13.23         1.94 o                         
   6   4   7          2.84          1.70         1.02 o                         
   7   4   7          7.14          8.26         2.06 o                         
   8   4   7         20.24         23.62         3.52 o                         
  -9   5   7          0.00          0.48         1.16 o                         
  -8   5   7          0.65         -1.60         1.60 o                         
  -7   5   7          0.30          2.53         1.54 o                         
  -6   5   7         14.73         12.53         5.04 o                         
  -5   5   7          6.09          2.70         3.88 o                         
  -4   5   7         67.30         67.11         5.64 o                         
  -3   5   7          5.34          5.99         0.87 o                         
  -2   5   7         13.53         13.39         1.36 o                         
  -1   5   7          1.18          1.62         0.50 o                         
   0   5   7         22.48         20.73         2.13 o                         
   1   5   7         92.97         93.88         4.49 o                         
   2   5   7         56.17         59.38         2.90 o                         
   3   5   7          2.67          3.08         0.72 o                         
   4   5   7         98.33         94.23         4.28 o                         
   5   5   7         27.02         25.23         2.78 o                         
   6   5   7          5.61          4.47         1.27 o                         
   7   5   7          2.36          2.08         1.16 o                         
   8   5   7          0.29          1.38         1.08 o                         
  -9   6   7          0.51          1.28         4.12 o                         
  -8   6   7          0.09         -0.50         0.60 o                         
  -7   6   7          0.00          1.19         1.16 o                         
  -6   6   7          0.93          2.05         1.25 o                         
  -5   6   7          8.85          9.39         2.53 o                         
  -4   6   7          9.95         10.34         2.04 o                         
  -3   6   7          0.03          0.98         0.86 o                         
  -2   6   7          5.85          5.75         1.43 o                         
  -1   6   7          0.30          0.09         0.60 o                         
   0   6   7         38.96         45.30         2.95 o                         
   1   6   7         67.70         65.43         3.50 o                         
   2   6   7          6.69          7.94         1.17 o                         
   3   6   7          0.98          1.00         0.49 o                         
   4   6   7          5.28          4.30         0.89 o                         
   5   6   7          0.05          0.80         1.35 o                         
   6   6   7          0.90         -0.05         0.68 o                         
   7   6   7          1.11          2.73         1.84 o                         
   8   6   7          4.44          7.49         2.73 o                         
  -8   7   7          0.02          0.54         1.11 o                         
  -7   7   7          0.04         -0.28         3.38 o                         
  -6   7   7          0.60          1.00         1.00 o                         
  -5   7   7          1.60          1.99         1.27 o                         
  -4   7   7          1.37          1.96         0.88 o                         
  -3   7   7          1.28          3.67         1.61 o                         
  -2   7   7          2.74          2.28         1.03 o                         
  -1   7   7          0.09         -0.34         0.59 o                         
   0   7   7          5.76          5.96         1.15 o                         
   1   7   7          7.11          5.07         1.71 o                         
   2   7   7          0.32         -0.36         0.44 o                         
   3   7   7          0.04          0.98         0.57 o                         
   4   7   7          0.76          1.94         1.13 o                         
   5   7   7          3.30          2.03         1.33 o                         
   6   7   7          0.01          1.18         0.78 o                         
   7   7   7          1.20          0.49         0.78 o                         
  -7   8   7          0.00          0.64         0.85 o                         
  -6   8   7          0.16          0.49         1.19 o                         
  -5   8   7          2.00          4.11         1.58 o                         
  -4   8   7          3.57          5.32         1.50 o                         
  -3   8   7          1.94          2.57         1.20 o                         
  -2   8   7          1.04          1.56         1.51 o                         
  -1   8   7          0.17          0.17         0.72 o                         
   0   8   7         16.32         20.82         2.58 o                         
   1   8   7          8.48         11.93         1.68 o                         
   2   8   7          1.37          0.50         0.60 o                         
   3   8   7          7.16          4.64         1.39 o                         
   4   8   7          0.46          1.80         1.21 o                         
   5   8   7          5.02          5.74         1.72 o                         
   6   8   7          3.65          4.51         1.58 o                         
  -6   9   7          1.21          0.14         2.95 o                         
  -5   9   7          0.04          0.67         1.23 o                         
  -4   9   7          5.48          7.72         2.44 o                         
  -3   9   7          2.02          2.11         1.36 o                         
  -2   9   7          0.61          1.21         0.96 o                         
  -1   9   7          0.31         -0.07         0.83 o                         
   0   9   7          0.02          0.14         0.87 o                         
   1   9   7          5.10          4.92         1.94 o                         
   2   9   7          7.45          5.83         1.50 o                         
   3   9   7          2.51          1.96         0.87 o                         
   4   9   7          6.77          9.98         2.34 o                         
   5   9   7          0.67          1.22         1.09 o                         
  -5  10   7          0.28          1.77         4.68 o                         
  -4  10   7          0.17          1.38         2.42 o                         
  -3  10   7          1.22          3.95         2.57 o                         
  -2  10   7          0.03         -1.32         1.32 o                         
  -1  10   7          0.12          0.93         1.87 o                         
   0  10   7          2.59          0.42         1.02 o                         
   1  10   7          0.15          0.53         3.74 o                         
   2  10   7          0.01         -0.06         0.59 o                         
   3  10   7          1.92          3.42         1.88 o                         
   4  10   7          5.44         12.07         4.57 o                         
  -2  11   7          0.52         -1.60         2.44 o                         
  -1  11   7          0.18          2.91         2.04 o                         
   0  11   7          0.05         -0.86         1.35 o                         
   1  11   7          0.54         -0.31         1.87 o                         
 -10   0   8          5.79          7.20         4.48 o                         
  -9   0   8          0.18         -0.80         0.89 o                         
  -8   0   8          0.06         -0.74         0.89 o                         
  -7   0   8          4.29          1.02         1.41 o                         
  -6   0   8         47.66         37.55         4.23 o                         
  -5   0   8        159.14        169.26         8.08 o                         
  -4   0   8         69.09         61.97         4.46 o                         
  -3   0   8          1.70          1.65         1.60 o                         
  -2   0   8        251.02        289.09         9.59 o                         
  -1   0   8        152.10        157.72         5.45 o                         
   0   0   8         37.84         37.38         3.08 o                         
   1   0   8         49.68         46.26         3.09 o                         
   2   0   8         19.64         20.47         2.15 o                         
   3   0   8         92.11         99.33         5.56 o                         
   4   0   8        188.76        172.73         8.13 o                         
   5   0   8        169.31        162.37         8.75 o                         
   6   0   8          0.03         -1.44         1.44 o                         
   7   0   8          0.20         -0.29         0.75 o                         
   8   0   8          1.05          1.28         1.02 o                         
   9   0   8          2.66          3.76         1.66 o                         
 -10   1   8          0.63          1.74         1.01 o                         
  -9   1   8          1.44          0.60         1.31 o                         
  -8   1   8          0.03          0.99         0.83 o                         
  -7   1   8         10.82          7.14         1.29 o                         
  -6   1   8        157.07        147.29         5.92 o                         
  -5   1   8          2.39          3.12         0.91 o                         
  -4   1   8         52.58         45.15         4.93 o                         
  -3   1   8          0.01          0.14         0.36 o                         
  -2   1   8         19.38         25.33         1.36 o                         
  -1   1   8        306.71        340.30         5.32 o                         
   0   1   8        202.16        203.08         4.15 o                         
   1   1   8        103.88        108.91         2.39 o                         
   2   1   8         45.69         47.90         1.68 o                         
   3   1   8          1.88          2.83         0.71 o                         
   4   1   8          1.26          0.59         0.55 o                         
   5   1   8         11.20         11.20         1.49 o                         
   6   1   8          0.21         -0.24         0.70 o                         
   7   1   8         10.66          9.96         1.69 o                         
   8   1   8          0.85          2.05         1.66 o                         
   9   1   8          0.36          1.59         1.02 o                         
 -10   2   8          1.19         -0.98         4.13 o                         
  -9   2   8          0.07         -0.28         0.59 o                         
  -8   2   8          1.31          2.31         0.98 o                         
  -7   2   8          0.26          0.58         1.19 o                         
  -6   2   8         11.17          9.35         1.60 o                         
  -5   2   8        173.63        155.06        13.00 o                         
  -4   2   8          0.47          2.38         0.96 o                         
  -3   2   8        215.38        233.58         7.70 o                         
  -2   2   8          1.45          1.67         0.41 o                         
  -1   2   8         23.53         21.00         1.58 o                         
   0   2   8          5.68          7.42         0.80 o                         
   1   2   8         16.54         18.64         1.48 o                         
   2   2   8        293.33        293.45         5.12 o                         
   3   2   8        137.74        138.64         4.41 o                         
   4   2   8          0.53          2.29         0.60 o                         
   5   2   8         22.48         28.32         2.45 o                         
   6   2   8          2.14          2.55         1.13 o                         
   7   2   8          9.69          8.13         1.60 o                         
   8   2   8         20.69         22.09         4.28 o                         
   9   2   8          1.33          2.64         1.36 o                         
 -10   3   8          0.15         -0.56         0.90 o                         
  -9   3   8          0.11         -0.06         0.85 o                         
  -8   3   8          4.12          3.87         1.37 o                         
  -7   3   8          3.13          3.94         1.21 o                         
  -6   3   8          3.06          2.01         0.64 o                         
  -5   3   8         67.70         68.22         4.37 o                         
  -4   3   8        104.42         97.39         5.39 o                         
  -3   3   8          0.39          0.36         0.16 o                         
  -2   3   8          8.15          8.29         1.08 o                         
  -1   3   8        145.81        159.92         5.30 o                         
   0   3   8         77.77         85.28         4.56 o                         
   1   3   8          1.64          1.85         0.70 o                         
   2   3   8          1.02          2.16         0.82 o                         
   3   3   8         28.87         30.02         1.85 o                         
   4   3   8         46.93         45.71         2.75 o                         
   5   3   8          9.58         10.91         1.29 o                         
   6   3   8          1.94          1.52         0.91 o                         
   7   3   8          2.07          3.31         1.78 o                         
   8   3   8          0.55          2.22         1.20 o                         
  -9   4   8          2.21          1.90         1.15 o                         
  -8   4   8          0.12          1.30         1.48 o                         
  -7   4   8          1.77          1.90         1.28 o                         
  -6   4   8          0.75          1.05         0.92 o                         
  -5   4   8         58.48         53.66         3.87 o                         
  -4   4   8         38.16         34.58         2.92 o                         
  -3   4   8          5.02          6.57         1.23 o                         
  -2   4   8          0.03          0.52         0.35 o                         
  -1   4   8         39.19         42.11         2.94 o                         
   0   4   8         80.56         81.14         4.73 o                         
   1   4   8         10.62         12.11         1.58 o                         
   2   4   8          1.31          0.76         0.39 o                         
   3   4   8          0.43          1.27         0.40 o                         
   4   4   8          0.19          0.49         0.47 o                         
   5   4   8          9.40          8.75         1.61 o                         
   6   4   8          2.98          3.13         1.19 o                         
   7   4   8          9.09         10.11         2.41 o                         
   8   4   8          1.86          5.15         1.74 o                         
  -9   5   8          0.37          1.84         4.41 o                         
  -8   5   8          1.57         -1.35         1.35 o                         
  -7   5   8          0.66          1.50         2.71 o                         
  -6   5   8          0.20          0.24         0.78 o                         
  -5   5   8          0.00          0.42         1.78 o                         
  -4   5   8          7.67          7.59         2.25 o                         
  -3   5   8         49.31         52.82         4.14 o                         
  -2   5   8         23.94         27.11         2.15 o                         
  -1   5   8          0.83          1.60         0.81 o                         
   0   5   8          3.18          4.71         1.02 o                         
   1   5   8         22.88         23.29         2.33 o                         
   2   5   8         15.48         13.08         1.56 o                         
   3   5   8          9.91         11.31         1.52 o                         
   4   5   8         21.06         21.87         2.51 o                         
   5   5   8         23.79         24.01         2.80 o                         
   6   5   8          1.36          2.99         1.33 o                         
   7   5   8          0.00          0.58         1.01 o                         
   8   5   8          0.01          2.04         1.05 o                         
  -8   6   8          0.05          1.02         1.25 o                         
  -7   6   8          0.01          1.37         1.10 o                         
  -6   6   8         10.08          8.68         2.35 o                         
  -5   6   8          7.55          6.73         2.10 o                         
  -4   6   8         71.66         72.75         5.26 o                         
  -3   6   8          2.28          3.47         1.18 o                         
  -2   6   8          9.36         10.45         1.93 o                         
  -1   6   8         24.83         25.78         2.49 o                         
   0   6   8         57.65         57.11         3.40 o                         
   1   6   8        142.88        126.38         5.14 o                         
   2   6   8          0.22          1.21         0.89 o                         
   3   6   8          0.03          0.92         0.68 o                         
   4   6   8          6.52          6.60         1.49 o                         
   5   6   8         14.14         15.05         2.35 o                         
   6   6   8         11.26         11.54         2.66 o                         
   7   6   8          4.59          4.12         1.80 o                         
  -8   7   8          0.69          0.33         1.84 o                         
  -7   7   8          0.05          0.14         1.32 o                         
  -6   7   8          0.02         -0.73         0.92 o                         
  -5   7   8          0.00         -0.63         1.44 o                         
  -4   7   8          0.06          0.30         1.25 o                         
  -3   7   8         90.71         93.93         7.64 o                         
  -2   7   8          0.12          0.43         1.12 o                         
  -1   7   8          6.85          7.18         1.38 o                         
   0   7   8         53.61         57.49         3.67 o                         
   1   7   8          4.37          5.53         1.15 o                         
   2   7   8         22.93         21.30         2.24 o                         
   3   7   8         17.69         19.02         1.98 o                         
   4   7   8          3.02          3.06         1.06 o                         
   5   7   8         21.24         22.45         2.94 o                         
   6   7   8          4.48          8.25         2.36 o                         
   7   7   8          3.80          1.93         1.48 o                         
  -7   8   8          0.03          2.08         1.50 o                         
  -6   8   8          0.29          2.65         1.28 o                         
  -5   8   8          0.18          1.57         1.23 o                         
  -4   8   8         13.42         14.26         3.31 o                         
  -3   8   8          0.41          0.42         0.71 o                         
  -2   8   8          3.93          5.54         1.69 o                         
  -1   8   8          0.03          0.40         0.68 o                         
   0   8   8          0.18          0.34         0.54 o                         
   1   8   8         29.50         33.81         2.96 o                         
   2   8   8          4.34          2.38         1.01 o                         
   3   8   8          3.17          4.35         1.45 o                         
   4   8   8          9.29         13.67         2.44 o                         
   5   8   8          1.04          1.89         1.38 o                         
   6   8   8          2.25          3.04         1.27 o                         
  -6   9   8          0.17          0.74         0.94 o                         
  -5   9   8          1.36          0.95         1.37 o                         
  -4   9   8          1.04          2.00         1.48 o                         
  -3   9   8          3.29          3.34         1.55 o                         
  -2   9   8          3.62          5.61         1.90 o                         
  -1   9   8          0.18          2.22         1.97 o                         
   0   9   8          0.65         -0.34         0.82 o                         
   1   9   8          1.25          0.80         1.39 o                         
   2   9   8          0.42          0.50         1.29 o                         
   3   9   8          7.26          7.35         1.87 o                         
   4   9   8          4.67          4.14         1.95 o                         
   5   9   8          4.22          2.94         1.31 o                         
  -4  10   8          2.60          9.40         3.27 o                         
  -3  10   8          0.01          0.80         5.63 o                         
  -2  10   8          0.34          3.60         2.04 o                         
  -1  10   8          0.37          0.55         1.34 o                         
   0  10   8          0.47          1.55         2.26 o                         
   1  10   8          0.32         -1.21         1.44 o                         
   2  10   8          1.51         -0.32         1.12 o                         
   3  10   8          1.15          2.33         1.29 o                         
 -10   1   9          0.23         -0.69         1.61 o                         
  -9   1   9          0.02          0.16         0.82 o                         
  -8   1   9          0.20          0.07         0.56 o                         
  -7   1   9          0.01          0.77         0.63 o                         
  -6   1   9         10.98         10.60         1.63 o                         
  -5   1   9         58.80         61.20         3.56 o                         
  -4   1   9         15.49         14.24         1.51 o                         
  -3   1   9         83.55         81.28         5.62 o                         
  -2   1   9         82.81         81.33         2.42 o                         
  -1   1   9        328.32        315.12         5.44 o                         
   0   1   9         85.35         82.00         2.66 o                         
   1   1   9         26.67         26.59         1.34 o                         
   2   1   9         11.15         12.04         0.85 o                         
   3   1   9         45.65         46.39         2.57 o                         
   4   1   9        137.77        132.87         4.77 o                         
   5   1   9         81.70         82.24         4.62 o                         
   6   1   9          0.11          0.53         0.62 o                         
   7   1   9          0.22          1.18         0.87 o                         
   8   1   9          0.17          1.31         0.81 o                         
   9   1   9          0.01          2.61         1.40 o                         
 -10   2   9          0.05          0.94         2.66 o                         
  -9   2   9          3.42          1.77         1.30 o                         
  -8   2   9          0.86          0.33         0.86 o                         
  -7   2   9          0.20         -0.80         1.36 o                         
  -6   2   9          7.81          6.79         1.64 o                         
  -5   2   9          8.47          9.89         1.79 o                         
  -4   2   9          3.39          2.56         0.80 o                         
  -3   2   9          9.16          8.57         1.40 o                         
  -2   2   9         15.64         12.04         2.04 o                         
  -1   2   9         86.09         69.10         4.29 o                         
   0   2   9          0.63          0.86         0.32 o                         
   1   2   9          2.15          1.53         0.54 o                         
   2   2   9          3.54          3.89         0.55 o                         
   3   2   9          5.39          5.07         0.82 o                         
   4   2   9          9.21         11.78         1.49 o                         
   5   2   9          0.36          0.28         0.67 o                         
   6   2   9         11.13         10.41         1.72 o                         
   7   2   9          2.12          2.94         0.72 o                         
   8   2   9         13.97         13.61         2.59 o                         
  -9   3   9          0.69          0.64         1.19 o                         
  -8   3   9          0.00          1.38         1.34 o                         
  -7   3   9          0.23          0.08         0.56 o                         
  -6   3   9          2.90          2.04         1.08 o                         
  -5   3   9         56.74         52.71         3.97 o                         
  -4   3   9          4.81          5.59         1.37 o                         
  -3   3   9         60.03         60.61         3.55 o                         
  -2   3   9          4.25          5.07         0.94 o                         
  -1   3   9         83.76         81.54         4.59 o                         
   0   3   9         76.51         79.45         4.56 o                         
   1   3   9         31.62         32.66         2.15 o                         
   2   3   9         73.15         76.55         2.96 o                         
   3   3   9         37.04         40.90         2.20 o                         
   4   3   9          1.44          0.99         0.61 o                         
   5   3   9          9.74          6.52         1.38 o                         
   6   3   9          0.96          0.49         0.69 o                         
   7   3   9         37.19         43.71         4.22 o                         
   8   3   9         12.78         11.75         3.11 o                         
  -9   4   9          0.19          2.99         1.91 o                         
  -8   4   9          0.56          1.55         1.34 o                         
  -7   4   9          0.41          1.73         1.19 o                         
  -6   4   9          0.38          0.59         1.40 o                         
  -5   4   9         18.11         17.07         2.46 o                         
  -4   4   9         61.59         60.83         5.21 o                         
  -3   4   9          1.18          0.67         0.61 o                         
  -2   4   9         10.88          9.43         1.62 o                         
  -1   4   9          8.38         11.73         1.64 o                         
   0   4   9        110.98        103.08         5.49 o                         
   1   4   9         67.87         62.51         3.72 o                         
   2   4   9         12.47         11.03         1.19 o                         
   3   4   9          4.71          2.68         0.58 o                         
   4   4   9          5.89          4.66         0.97 o                         
   5   4   9          0.14          0.63         0.83 o                         
   6   4   9          0.55         -0.03         0.75 o                         
   7   4   9         11.55         11.93         2.63 o                         
   8   4   9          7.50          8.87         2.27 o                         
  -9   5   9          0.03          0.17         1.23 o                         
  -8   5   9          0.01         -0.13         0.82 o                         
  -7   5   9          0.44         -0.32         1.33 o                         
  -6   5   9          4.12          6.60         2.56 o                         
  -5   5   9          3.02          2.28         2.91 o                         
  -4   5   9         36.72         35.22         4.18 o                         
  -3   5   9         53.19         55.33         4.17 o                         
  -2   5   9         48.16         46.87         3.04 o                         
  -1   5   9         77.64         82.09         4.43 o                         
   0   5   9         98.97        103.34         5.02 o                         
   1   5   9          9.06         10.90         1.66 o                         
   2   5   9          4.50          3.89         0.93 o                         
   3   5   9          0.40          1.42         0.51 o                         
   4   5   9          0.32          0.76         0.94 o                         
   5   5   9          0.19          0.16         0.90 o                         
   6   5   9          8.32          8.69         2.06 o                         
   7   5   9          5.37          7.95         2.14 o                         
  -8   6   9          0.14         -1.33         1.33 o                         
  -7   6   9          0.38         -0.56         0.91 o                         
  -6   6   9          0.52          0.08         0.92 o                         
  -5   6   9          0.05         -0.18         1.73 o                         
  -4   6   9          3.91          4.44         1.77 o                         
  -3   6   9          9.18         13.00         2.90 o                         
  -2   6   9          5.81          7.89         1.80 o                         
  -1   6   9         11.65         14.42         2.00 o                         
   0   6   9          4.51          5.44         1.17 o                         
   1   6   9          1.88          1.82         0.88 o                         
   2   6   9         26.73         24.27         2.71 o                         
   3   6   9          9.10          8.44         1.54 o                         
   4   6   9          6.68          7.31         1.70 o                         
   5   6   9          0.03         -0.13         1.43 o                         
   6   6   9          4.03          4.61         1.85 o                         
   7   6   9          1.28          1.90         1.42 o                         
  -7   7   9          0.02         -0.50         1.98 o                         
  -6   7   9          0.00          1.58         1.18 o                         
  -5   7   9          0.22          0.83         2.70 o                         
  -4   7   9          3.15          6.40         1.77 o                         
  -3   7   9          1.23          0.86         0.81 o                         
  -2   7   9          0.00          0.24         0.79 o                         
  -1   7   9          0.02          0.88         0.84 o                         
   0   7   9          3.03          2.77         0.97 o                         
   1   7   9          2.18          1.33         0.65 o                         
   2   7   9          0.00          0.00         0.42 o                         
   3   7   9          1.40          2.81         1.50 o                         
   4   7   9          0.03          0.15         0.47 o                         
   5   7   9          0.21          1.51         0.83 o                         
   6   7   9          0.92          1.07         0.94 o                         
  -7   8   9          0.09          2.90         1.85 o                         
  -6   8   9          0.06          2.46         1.88 o                         
  -5   8   9          2.01         -0.59         3.15 o                         
  -4   8   9          6.00          5.52         2.26 o                         
  -3   8   9          0.41          1.17         1.34 o                         
  -2   8   9          4.53          5.99         1.56 o                         
  -1   8   9          1.97          1.44         0.79 o                         
   0   8   9          1.09          2.18         1.20 o                         
   1   8   9          0.70          1.33         0.53 o                         
   2   8   9          5.32          6.00         1.38 o                         
   3   8   9         11.59         12.17         2.27 o                         
   4   8   9          0.69          0.21         0.90 o                         
   5   8   9          4.22          5.54         1.80 o                         
  -5   9   9          0.63         -0.42         1.05 o                         
  -4   9   9          3.76          1.03         1.62 o                         
  -3   9   9          0.43          2.64         1.45 o                         
  -2   9   9          0.11          1.46         1.28 o                         
  -1   9   9          2.68          7.46         2.79 o                         
   0   9   9          5.40          5.67         1.66 o                         
   1   9   9          0.06          0.10         0.73 o                         
   2   9   9          3.23          1.62         0.97 o                         
   3   9   9          0.08          1.35         1.15 o                         
   4   9   9          1.06          1.33         0.93 o                         
  -4  10   9          1.81          2.17         5.37 o                         
  -3  10   9          0.71          2.73         3.80 o                         
  -2  10   9          1.46          4.24         4.32 o                         
  -1  10   9          2.32          4.77         4.24 o                         
   0  10   9          4.39          2.64         2.14 o                         
   1  10   9          1.34         -0.72         2.63 o                         
   2  10   9          0.01          0.52         0.90 o                         
 -10   0  10          0.30         -0.71         0.71 o                         
  -9   0  10          0.02          0.94         2.10 o                         
  -8   0  10          0.33         -1.11         1.11 o                         
  -7   0  10          0.05         -0.51         0.67 o                         
  -6   0  10          7.97          8.34         2.22 o                         
  -5   0  10          0.06         -0.33         1.17 o                         
  -4   0  10          4.57          4.55         2.31 o                         
  -3   0  10         54.52         49.65         4.71 o                         
  -2   0  10        108.14         93.89         5.36 o                         
  -1   0  10        613.80        632.18        12.62 o                         
   0   0  10         16.07         15.51         2.59 o                         
   1   0  10         22.79         21.03         1.45 o                         
   2   0  10          0.70          1.79         1.06 o                         
   3   0  10        140.58        138.18         8.12 o                         
   4   0  10        292.39        294.93         9.57 o                         
   5   0  10          8.46          8.44         1.67 o                         
   6   0  10          0.39          2.96         1.17 o                         
   7   0  10          3.78          3.15         1.19 o                         
   8   0  10          1.75          1.81         2.65 o                         
 -10   1  10          0.96          0.76         1.06 o                         
  -9   1  10          0.00         -0.85         0.85 o                         
  -8   1  10          0.64          0.27         1.03 o                         
  -7   1  10          1.23          3.42         1.12 o                         
  -6   1  10          2.03          1.80         0.74 o                         
  -5   1  10         48.76         46.10         3.11 o                         
  -4   1  10          0.60          0.27         0.84 o                         
  -3   1  10         60.61         60.00         2.69 o                         
  -2   1  10         69.11         69.76         3.08 o                         
  -1   1  10         21.65         25.45         1.81 o                         
   0   1  10        387.56        366.17         9.37 o                         
   1   1  10         10.08          9.88         0.74 o                         
   2   1  10          8.30          7.07         0.67 o                         
   3   1  10          1.35          0.74         0.41 o                         
   4   1  10         33.62         33.01         2.43 o                         
   5   1  10         33.32         34.34         2.73 o                         
   6   1  10         17.51         20.70         2.42 o                         
   7   1  10          1.73          2.37         0.99 o                         
   8   1  10         15.25         20.74         2.46 o                         
  -9   2  10          0.04          1.24         1.52 o                         
  -8   2  10          0.97          0.10         1.14 o                         
  -7   2  10          0.23          1.75         0.89 o                         
  -6   2  10          1.76          1.88         0.77 o                         
  -5   2  10          0.93          1.60         0.82 o                         
  -4   2  10          1.13          1.35         0.65 o                         
  -3   2  10          8.70         12.03         1.64 o                         
  -2   2  10         48.17         38.34         2.10 o                         
  -1   2  10         78.19         77.77         5.07 o                         
   0   2  10          0.06         -0.15         0.96 o                         
   1   2  10         26.54         31.55         1.90 o                         
   2   2  10          4.84          4.30         0.62 o                         
   3   2  10          3.20          2.39         0.90 o                         
   4   2  10          6.12          4.74         0.92 o                         
   5   2  10          0.39          0.78         0.85 o                         
   6   2  10         12.02         13.92         1.95 o                         
   7   2  10         17.32         20.62         2.53 o                         
   8   2  10          2.07          2.55         1.40 o                         
  -9   3  10          1.60         -0.56         2.34 o                         
  -8   3  10          0.01          1.94         1.19 o                         
  -7   3  10          0.78          1.19         0.80 o                         
  -6   3  10          1.36          2.12         0.96 o                         
  -5   3  10          3.27          4.61         1.08 o                         
  -4   3  10         81.90         76.08         4.39 o                         
  -3   3  10         19.27         19.83         2.07 o                         
  -2   3  10        167.61        166.97         5.59 o                         
  -1   3  10         94.34         91.27         4.97 o                         
   0   3  10         23.82         26.92         2.79 o                         
   1   3  10          0.67          0.01         0.74 o                         
   2   3  10          7.94          8.07         1.01 o                         
   3   3  10         44.55         35.07         2.50 o                         
   4   3  10          1.34          1.69         0.67 o                         
   5   3  10          0.01          0.82         0.68 o                         
   6   3  10          2.81          2.28         0.93 o                         
   7   3  10          4.88          8.01         1.99 o                         
   8   3  10          2.65          0.69         1.65 o                         
  -9   4  10          0.04          0.53         0.79 o                         
  -8   4  10          2.83          2.19         1.32 o                         
  -7   4  10          0.12         -0.05         1.08 o                         
  -6   4  10          2.69          4.88         1.68 o                         
  -5   4  10          3.19          2.67         1.12 o                         
  -4   4  10          6.03          7.21         1.35 o                         
  -3   4  10          1.33          2.28         1.01 o                         
  -2   4  10        118.23        122.78         5.77 o                         
  -1   4  10         91.82         91.48         4.67 o                         
   0   4  10          6.87          9.88         1.74 o                         
   1   4  10          0.38          2.11         1.10 o                         
   2   4  10         63.43         61.32         2.94 o                         
   3   4  10         35.01         28.91         2.30 o                         
   4   4  10          8.80          9.72         1.69 o                         
   5   4  10          1.17          5.06         1.48 o                         
   6   4  10         11.08         15.28         2.42 o                         
   7   4  10          0.66          1.84         1.06 o                         
  -8   5  10          0.05          3.36         2.09 o                         
  -7   5  10          0.01          1.19         2.55 o                         
  -6   5  10          7.45          8.42         3.68 o                         
  -5   5  10          0.14          1.53         0.98 o                         
  -4   5  10         13.09         14.17         2.60 o                         
  -3   5  10         75.31         79.63         6.73 o                         
  -2   5  10         14.86         14.90         1.87 o                         
  -1   5  10         44.92         42.26         3.36 o                         
   0   5  10         18.78         17.64         2.16 o                         
   1   5  10          7.68          7.26         1.53 o                         
   2   5  10         45.64         43.57         3.04 o                         
   3   5  10         14.62         12.85         1.97 o                         
   4   5  10          4.29          2.78         0.98 o                         
   5   5  10          1.00          0.96         0.66 o                         
   6   5  10          6.09          6.52         1.82 o                         
   7   5  10          1.85          3.46         1.74 o                         
  -8   6  10          0.22         -1.17         1.22 o                         
  -7   6  10          5.56          9.70         2.93 o                         
  -6   6  10          0.52          0.13         0.84 o                         
  -5   6  10          0.01          0.90         0.67 o                         
  -4   6  10         20.65         18.26         3.14 o                         
  -3   6  10         16.46         19.52         2.94 o                         
  -2   6  10         83.23         91.94         6.07 o                         
  -1   6  10          0.00          0.44         0.54 o                         
   0   6  10         17.93         17.44         2.07 o                         
   1   6  10         32.17         29.43         2.66 o                         
   2   6  10          0.19         -0.33         0.90 o                         
   3   6  10          6.58          6.24         1.56 o                         
   4   6  10          0.23          0.77         0.90 o                         
   5   6  10          2.46          2.15         0.92 o                         
   6   6  10         12.19         14.65         3.35 o                         
  -7   7  10          0.02          2.20         2.07 o                         
  -6   7  10          2.11          1.11         2.70 o                         
  -5   7  10          0.24          0.44         0.75 o                         
  -4   7  10          3.75          7.77         3.42 o                         
  -3   7  10         48.70         49.17         5.82 o                         
  -2   7  10          0.15          0.58         0.66 o                         
  -1   7  10          0.06          0.10         0.84 o                         
   0   7  10          1.91          3.35         0.95 o                         
   1   7  10          8.97          7.44         1.61 o                         
   2   7  10          0.03          1.44         0.80 o                         
   3   7  10         23.61         27.44         3.83 o                         
   4   7  10          0.00         -0.46         0.73 o                         
   5   7  10         13.74         18.27         2.75 o                         
   6   7  10          0.47         -0.21         0.68 o                         
  -6   8  10          0.04          0.53         1.54 o                         
  -5   8  10          0.06         -3.28         3.28 o                         
  -4   8  10          3.26          0.89         1.06 o                         
  -3   8  10          0.00          0.80         2.57 o                         
  -2   8  10         23.76         24.71         3.37 o                         
  -1   8  10          0.02         -0.24         1.23 o                         
   0   8  10          1.41          1.26         0.74 o                         
   1   8  10          3.08          2.32         0.89 o                         
   2   8  10          4.02          3.69         1.69 o                         
   3   8  10          1.73          1.04         1.75 o                         
   4   8  10          3.93          4.15         1.48 o                         
   5   8  10          0.33          0.06         0.82 o                         
  -5   9  10          0.37         -1.42         1.52 o                         
  -4   9  10          0.80          0.83         3.18 o                         
  -3   9  10          6.50          4.72         2.52 o                         
  -2   9  10          0.27          3.93         1.89 o                         
  -1   9  10          3.21          2.56         1.41 o                         
   0   9  10          4.40          2.98         1.59 o                         
   1   9  10          0.02          1.58         1.18 o                         
   2   9  10          5.67          4.76         1.60 o                         
   3   9  10          0.06          0.04         0.86 o                         
  -3  10  10          0.01          0.57         1.56 o                         
  -2  10  10          0.78          2.25         3.94 o                         
  -1  10  10          0.00          2.30         2.34 o                         
   0  10  10          0.01         -0.25         2.99 o                         
   1  10  10          0.17         -0.65         1.44 o                         
  -9   1  11          0.91          3.09         1.04 o                         
  -8   1  11          0.15          1.11         0.96 o                         
  -7   1  11          0.00          0.17         0.73 o                         
  -6   1  11          0.02         -0.21         0.58 o                         
  -5   1  11          2.25          1.19         0.70 o                         
  -4   1  11          6.84          7.41         1.01 o                         
  -3   1  11          8.93         11.17         1.14 o                         
  -2   1  11          1.33          1.29         0.34 o                         
  -1   1  11        124.72        120.06         4.18 o                         
   0   1  11        113.18        107.66         4.39 o                         
   1   1  11         63.32         63.10         4.29 o                         
   2   1  11          1.66          1.89         0.74 o                         
   3   1  11         56.74         60.69         2.98 o                         
   4   1  11          3.74          5.24         1.37 o                         
   5   1  11          1.67          1.48         0.80 o                         
   6   1  11         13.86         16.15         2.39 o                         
   7   1  11          7.76         12.06         2.81 o                         
   8   1  11          0.00          2.64         1.57 o                         
  -9   2  11          0.61          2.35         1.39 o                         
  -8   2  11          0.02          1.61         0.85 o                         
  -7   2  11          1.52          1.46         0.83 o                         
  -6   2  11          0.33          1.68         0.79 o                         
  -5   2  11          1.53          2.89         1.32 o                         
  -4   2  11          1.12          1.68         0.68 o                         
  -3   2  11         27.36         29.36         6.36 o                         
  -2   2  11         68.52         69.62         2.49 o                         
  -1   2  11        179.88        179.91        16.44 o                         
   0   2  11          5.56          4.55         1.19 o                         
   1   2  11         11.58          9.18         1.56 o                         
   2   2  11          2.11          2.12         0.73 o                         
   3   2  11         93.61         88.93         3.73 o                         
   4   2  11         44.90         41.94         2.86 o                         
   5   2  11         10.55         11.27         1.98 o                         
   6   2  11          8.30         11.23         2.07 o                         
   7   2  11          8.64         10.68         2.68 o                         
   8   2  11          0.44          1.25         2.33 o                         
  -9   3  11          0.70          1.77         1.39 o                         
  -8   3  11          0.00          0.39         1.11 o                         
  -7   3  11          0.07          1.90         1.06 o                         
  -6   3  11          0.42          2.35         1.14 o                         
  -5   3  11          0.27          1.67         1.00 o                         
  -4   3  11          4.21          4.63         1.17 o                         
  -3   3  11          4.08          4.25         2.97 o                         
  -2   3  11         17.49         17.97         1.98 o                         
  -1   3  11        135.64        137.95         6.39 o                         
   0   3  11          4.20          2.88         1.09 o                         
   1   3  11          7.31          6.26         1.30 o                         
   2   3  11         41.44         36.30         2.50 o                         
   3   3  11         16.44         15.62         1.73 o                         
   4   3  11         23.04         23.54         2.28 o                         
   5   3  11          1.45          3.72         1.38 o                         
   6   3  11          6.47          4.47         1.77 o                         
   7   3  11          0.06          0.04         0.70 o                         
  -9   4  11          0.01          1.94         1.83 o                         
  -8   4  11          0.00          2.68         1.31 o                         
  -7   4  11          0.51          3.27         2.50 o                         
  -6   4  11          9.50          9.43         4.01 o                         
  -5   4  11          0.08          0.01         2.05 o                         
  -4   4  11          4.66          3.10         1.46 o                         
  -3   4  11          5.66          3.44         1.84 o                         
  -2   4  11         17.71         15.89         1.90 o                         
  -1   4  11        118.63        120.21         6.23 o                         
   0   4  11          1.01          0.77         0.71 o                         
   1   4  11          1.05          1.84         0.84 o                         
   2   4  11         10.99          8.95         1.09 o                         
   3   4  11         37.25         40.47         2.83 o                         
   4   4  11         12.55         12.45         1.98 o                         
   5   4  11          4.23          4.18         1.66 o                         
   6   4  11          5.54          7.57         2.18 o                         
   7   4  11          8.76          9.52         2.94 o                         
  -8   5  11          1.02          7.53         3.54 o                         
  -7   5  11          1.58          1.47         1.17 o                         
  -6   5  11          0.02         -0.93         0.99 o                         
  -5   5  11          1.35          0.33         2.24 o                         
  -4   5  11          0.02          0.49         0.87 o                         
  -3   5  11         19.95         23.06         3.78 o                         
  -2   5  11        142.75        149.43        11.04 o                         
  -1   5  11          9.54          8.70         1.50 o                         
   0   5  11         14.07         17.96         2.73 o                         
   1   5  11          1.03         -0.30         0.94 o                         
   2   5  11          3.07          5.61         1.74 o                         
   3   5  11         10.20         10.23         1.74 o                         
   4   5  11          0.21          0.67         1.28 o                         
   5   5  11          6.24          8.89         2.90 o                         
   6   5  11          3.87          2.40         2.22 o                         
   7   5  11          0.13          0.84         1.70 o                         
  -8   6  11          0.01          0.06         0.94 o                         
  -7   6  11          0.13         -1.66         2.23 o                         
  -6   6  11          0.65         -0.11         1.14 o                         
  -5   6  11          0.00         -0.07         1.33 o                         
  -4   6  11          0.05         -0.13         1.22 o                         
  -3   6  11          3.78          2.85         1.67 o                         
  -2   6  11          0.09          0.56         0.75 o                         
  -1   6  11          0.20          0.69         0.56 o                         
   0   6  11          2.51          3.14         1.08 o                         
   1   6  11          0.68         -0.04         0.73 o                         
   2   6  11          0.16         -0.04         0.64 o                         
   3   6  11          4.91          3.38         1.57 o                         
   4   6  11          6.29          8.93         1.90 o                         
   5   6  11          6.29          7.62         2.33 o                         
   6   6  11          0.00          0.56         1.11 o                         
  -7   7  11          0.07         -0.10         1.66 o                         
  -6   7  11          0.01          1.57         1.71 o                         
  -5   7  11          0.28         -2.61         2.61 o                         
  -4   7  11          0.00          0.06         1.36 o                         
  -3   7  11          0.52          2.01         1.78 o                         
  -2   7  11          0.00          1.64         1.18 o                         
  -1   7  11          5.95          8.50         1.92 o                         
   0   7  11          0.02          0.33         0.76 o                         
   1   7  11          0.00         -0.77         0.77 o                         
   2   7  11          2.60          1.39         0.97 o                         
   3   7  11          0.02         -2.04         2.13 o                         
   4   7  11          1.99          8.00         1.87 o                         
   5   7  11          0.04         -0.11         0.57 o                         
  -6   8  11          0.40          1.96         2.34 o                         
  -5   8  11          0.03          1.85         2.27 o                         
  -4   8  11          0.00          1.97         2.02 o                         
  -3   8  11          0.51          0.12         0.83 o                         
  -2   8  11          0.26          3.34         1.16 o                         
  -1   8  11          0.32         -0.28         0.97 o                         
   0   8  11          0.24          0.11         1.11 o                         
   1   8  11          2.76          2.88         1.15 o                         
   2   8  11          3.42          3.28         1.01 o                         
   3   8  11          0.70         -1.13         1.13 o                         
   4   8  11          0.03          2.09         1.51 o                         
  -4   9  11          0.16          1.65         1.07 o                         
  -3   9  11          1.03          3.05         2.19 o                         
  -2   9  11          3.21          3.54         1.93 o                         
  -1   9  11          0.00          1.00         1.00 o                         
   0   9  11          0.16         -1.63         1.63 o                         
   1   9  11          0.17          1.06         0.80 o                         
   2   9  11          0.54          0.60         0.54 o                         
   3   9  11          0.03          1.63         1.48 o                         
  -9   0  12          1.65         -0.50         2.05 o                         
  -8   0  12          0.22          0.32         1.99 o                         
  -7   0  12          0.28          0.43         1.73 o                         
  -6   0  12          5.72          8.62         3.66 o                         
  -5   0  12          7.95          9.81         3.77 o                         
  -4   0  12         54.78         43.96         7.46 o                         
  -3   0  12          0.07          2.96         1.57 o                         
  -2   0  12          1.67          2.68         1.63 o                         
  -1   0  12        106.69        105.48         5.69 o                         
   0   0  12        146.26        142.44         7.44 o                         
   1   0  12        240.71        238.69        10.21 o                         
   2   0  12          6.18          4.78         1.61 o                         
   3   0  12         26.56         23.82         3.77 o                         
   4   0  12         43.14         46.46         5.38 o                         
   5   0  12          5.91          5.86         2.13 o                         
   6   0  12          2.36          3.88         1.98 o                         
   7   0  12         10.21         11.34         3.19 o                         
  -9   1  12          0.01          0.66         1.08 o                         
  -8   1  12          1.60          4.45         2.06 o                         
  -7   1  12          0.02         -0.08         1.53 o                         
  -6   1  12          0.58         -0.43         0.74 o                         
  -5   1  12          0.93          1.95         1.96 o                         
  -4   1  12          0.35         -0.02         0.69 o                         
  -3   1  12         31.22         29.23         4.06 o                         
  -2   1  12          0.37          1.03         0.86 o                         
  -1   1  12         27.26         26.85         2.06 o                         
   0   1  12        415.41        426.29         9.04 o                         
   1   1  12         14.29         19.58         2.15 o                         
   2   1  12         59.68         52.00         3.63 o                         
   3   1  12         31.34         29.83         4.55 o                         
   4   1  12         25.18         22.65         3.25 o                         
   5   1  12          9.12          7.28         1.66 o                         
   6   1  12         21.06         21.90         3.45 o                         
   7   1  12          4.22          4.89         2.16 o                         
  -9   2  12          0.00          4.26         2.58 o                         
  -8   2  12          0.11          1.00         2.04 o                         
  -7   2  12          0.06         -0.62         3.48 o                         
  -6   2  12          0.47          0.08         0.85 o                         
  -5   2  12          8.19          6.79         2.11 o                         
  -4   2  12         26.53         23.15         3.71 o                         
  -3   2  12          1.17          1.70         1.34 o                         
  -2   2  12          0.00          0.29         0.77 o                         
  -1   2  12         34.10         35.96         2.71 o                         
   0   2  12          1.71          3.88         1.26 o                         
   1   2  12        221.97        221.32         8.52 o                         
   2   2  12         21.73         22.40         2.79 o                         
   3   2  12          4.21          3.57         1.37 o                         
   4   2  12         41.78         40.47         4.30 o                         
   5   2  12         10.31         10.69         2.59 o                         
   6   2  12         15.37         16.96         3.15 o                         
   7   2  12          3.26          4.08         2.10 o                         
  -9   3  12          0.00          4.31         3.59 o                         
  -8   3  12          0.20         -0.50         1.67 o                         
  -7   3  12          1.17          3.63         2.41 o                         
  -6   3  12          4.73          3.50         1.63 o                         
  -5   3  12          0.78          1.92         1.16 o                         
  -4   3  12          2.51          3.74         1.44 o                         
  -3   3  12          7.12          6.46         2.20 o                         
  -2   3  12         24.12         24.40         2.45 o                         
  -1   3  12        185.71        195.28         7.92 o                         
   0   3  12          3.86          1.53         1.50 o                         
   1   3  12         50.85         63.24         4.60 o                         
   2   3  12          9.13         13.23         2.23 o                         
   3   3  12          1.49          3.68         1.44 o                         
   4   3  12          1.35          0.80         0.55 o                         
   5   3  12          5.61          8.31         4.12 o                         
   6   3  12          7.90          6.31         2.68 o                         
   7   3  12          2.43          4.32         2.33 o                         
  -8   4  12          0.36          4.76         3.75 o                         
  -7   4  12          0.45          2.81         2.68 o                         
  -6   4  12          0.19          2.18         2.18 o                         
  -5   4  12         10.90         17.30         5.19 o                         
  -4   4  12          0.00          0.01         1.37 o                         
  -3   4  12          0.46          0.84         1.03 o                         
  -2   4  12         60.71         58.87         3.75 o                         
  -1   4  12          0.72          0.14         1.21 o                         
   0   4  12          0.01         -0.49         0.96 o                         
   1   4  12          0.71          1.83         1.00 o                         
   2   4  12          2.86          2.48         0.92 o                         
   3   4  12         10.75         11.00         1.78 o                         
   4   4  12          0.67          1.70         1.09 o                         
   5   4  12          4.64          3.14         1.87 o                         
   6   4  12          0.99          2.58         2.21 o                         
   7   4  12          0.75          2.83         2.29 o                         
  -8   5  12          0.02          1.52         2.81 o                         
  -7   5  12          0.29         -2.09         2.09 o                         
  -6   5  12          0.67          2.23         2.55 o                         
  -5   5  12          0.10          2.91         3.65 o                         
  -4   5  12          0.04          0.55         0.72 o                         
  -3   5  12          5.73          6.91         2.30 o                         
  -2   5  12          8.13          8.05         2.59 o                         
  -1   5  12          0.00         -0.62         0.62 o                         
   0   5  12          8.74          7.72         1.47 o                         
   1   5  12          1.13          2.14         1.04 o                         
   2   5  12          2.92          5.84         1.69 o                         
   3   5  12          9.08          8.46         1.65 o                         
   4   5  12          7.75          8.87         1.99 o                         
   5   5  12          7.00          3.87         3.88 o                         
   6   5  12          0.08         -0.11         1.85 o                         
  -7   6  12          0.01          3.17         2.70 o                         
  -6   6  12          0.30         -2.47         2.56 o                         
  -5   6  12          0.27          0.82         0.90 o                         
  -4   6  12          0.22         -0.05         1.79 o                         
  -3   6  12          0.90          3.82         2.36 o                         
  -2   6  12          1.68         -0.35         0.98 o                         
  -1   6  12          2.45          2.65         1.09 o                         
   0   6  12          0.62          0.03         0.48 o                         
   1   6  12          0.06          1.32         0.71 o                         
   2   6  12          0.19         -1.26         1.26 o                         
   3   6  12          0.38          1.31         1.07 o                         
   4   6  12          0.01          0.60         0.75 o                         
   5   6  12          0.00         -0.07         1.03 o                         
  -6   7  12          0.00          0.22         2.07 o                         
  -5   7  12          0.13          4.84         2.94 o                         
  -4   7  12          0.21         -0.89         1.06 o                         
  -3   7  12          6.33          4.08         2.80 o                         
  -2   7  12          3.90          3.89         1.54 o                         
  -1   7  12          0.52         -0.45         1.22 o                         
   0   7  12          4.06          4.50         1.24 o                         
   1   7  12         13.82         15.75         2.22 o                         
   2   7  12         14.87         15.12         2.49 o                         
   3   7  12          4.97          6.96         1.95 o                         
   4   7  12          1.19          0.70         1.89 o                         
   5   7  12          0.01          2.12         2.00 o                         
  -5   8  12          0.01         -0.16         2.11 o                         
  -4   8  12          0.80          0.50         1.38 o                         
  -3   8  12          1.69          1.62         1.30 o                         
  -2   8  12          0.55         -1.33         1.33 o                         
  -1   8  12          0.22          0.48         1.23 o                         
   0   8  12          1.02          0.65         0.71 o                         
   1   8  12          3.10          3.80         1.10 o                         
   2   8  12          2.88          3.34         1.26 o                         
   3   8  12          0.55         -0.53         1.01 o                         
  -3   9  12          0.04          1.62         1.76 o                         
  -2   9  12          0.58          0.87         1.21 o                         
  -1   9  12          0.13          1.18         1.10 o                         
   0   9  12          0.37         -0.34         1.08 o                         
   1   9  12          1.23          0.41         1.08 o                         
   2   9  12          0.52          0.94         1.05 o                         
  -9   1  13          0.00          0.82         1.22 o                         
  -8   1  13          0.20          1.30         3.26 o                         
  -7   1  13          1.16          1.30         1.12 o                         
  -6   1  13          0.32         -0.79         0.79 o                         
  -5   1  13          0.73          1.26         0.93 o                         
  -4   1  13          0.00          0.64         2.40 o                         
  -3   1  13          0.28          0.54         2.89 o                         
  -2   1  13          0.10          0.73         1.18 o                         
  -1   1  13         13.51         16.11         1.65 o                         
   0   1  13          9.62         11.52         1.64 o                         
   1   1  13         27.97         33.42         2.87 o                         
   2   1  13         11.70         12.12         1.99 o                         
   3   1  13          2.44          2.71         0.93 o                         
   4   1  13          0.01         -0.29         0.76 o                         
   5   1  13         10.31         13.57         2.26 o                         
   6   1  13          3.24          1.29         0.68 o                         
   7   1  13          0.02          0.92         0.83 o                         
  -8   2  13          0.50          3.05         1.45 o                         
  -7   2  13          0.45          1.47         1.23 o                         
  -6   2  13          0.04         -0.50         0.88 o                         
  -5   2  13          6.47          5.32         2.00 o                         
  -4   2  13         10.95         12.27         2.89 o                         
  -3   2  13         18.93         20.17         3.64 o                         
  -2   2  13          2.34          4.29         1.37 o                         
  -1   2  13         19.77         20.49         3.09 o                         
   0   2  13          3.48          4.27         1.00 o                         
   1   2  13          6.68          7.86         1.77 o                         
   2   2  13         70.41         67.15         5.20 o                         
   3   2  13          0.58          0.39         0.76 o                         
   4   2  13          0.83          1.31         1.32 o                         
   5   2  13          0.98          1.16         1.39 o                         
   6   2  13          1.46         -0.32         2.31 o                         
   7   2  13          0.47          1.72         1.72 o                         
  -8   3  13          0.08          4.08         3.14 o                         
  -7   3  13          0.31          0.84         2.90 o                         
  -6   3  13          0.03          2.93         1.68 o                         
  -5   3  13          3.22          2.29         1.44 o                         
  -4   3  13          0.00          0.52         0.95 o                         
  -3   3  13          5.53          6.91         2.18 o                         
  -2   3  13         25.23         22.39         2.37 o                         
  -1   3  13          8.94         12.50         2.14 o                         
   0   3  13         19.26         22.18         4.49 o                         
   1   3  13         24.73         30.27         3.37 o                         
   2   3  13         24.13         25.39         3.18 o                         
   3   3  13         38.50         36.42         4.61 o                         
   4   3  13          0.03         -0.14         0.78 o                         
   5   3  13          0.47          2.98         2.20 o                         
   6   3  13          0.66         -0.49         0.84 o                         
  -8   4  13          0.93          1.55         2.60 o                         
  -7   4  13          1.15          4.60         3.53 o                         
  -6   4  13          0.12          0.96         1.60 o                         
  -5   4  13          0.01          5.01         3.25 o                         
  -4   4  13          0.17          0.89         1.47 o                         
  -3   4  13          5.26          3.13         1.89 o                         
  -2   4  13          0.01          0.77         0.72 o                         
  -1   4  13          0.21         -0.79         1.06 o                         
   0   4  13          6.96          5.75         1.78 o                         
   1   4  13          3.39          3.90         1.37 o                         
   2   4  13         26.84         27.14         3.34 o                         
   3   4  13          2.03          1.25         0.90 o                         
   4   4  13          0.61          0.86         1.13 o                         
   5   4  13          1.64          0.03         1.79 o                         
   6   4  13          2.97          4.40         2.54 o                         
  -7   5  13          0.22          1.50         1.13 o                         
  -6   5  13          1.46         -2.37         2.37 o                         
  -5   5  13          0.46          0.30         1.42 o                         
  -4   5  13          0.06          4.41         2.46 o                         
  -3   5  13          0.00          0.49         1.28 o                         
  -2   5  13          0.85          2.44         1.49 o                         
  -1   5  13          0.04         -0.68         0.68 o                         
   0   5  13          9.71          9.64         2.16 o                         
   1   5  13          8.17          7.06         2.09 o                         
   2   5  13         25.74         31.33         3.82 o                         
   3   5  13          2.92          2.68         1.26 o                         
   4   5  13          0.38          1.53         1.81 o                         
   5   5  13          0.26          2.28         2.08 o                         
  -7   6  13          0.09          2.28         2.00 o                         
  -6   6  13          0.01         -0.05         1.91 o                         
  -5   6  13          0.00         -1.86         1.86 o                         
  -4   6  13          0.00          0.20         1.46 o                         
  -3   6  13          0.18          0.12         0.96 o                         
  -2   6  13          0.38          0.61         0.91 o                         
  -1   6  13          0.14          0.79         0.73 o                         
   0   6  13          4.70          4.02         1.08 o                         
   1   6  13         14.97         19.12         2.76 o                         
   2   6  13          4.01          7.57         2.11 o                         
   3   6  13          0.26          2.27         1.18 o                         
   4   6  13          2.74          2.92         1.53 o                         
   5   6  13          0.01         -1.87         1.89 o                         
  -6   7  13          0.02          5.27         3.48 o                         
  -5   7  13          0.08          1.41         2.38 o                         
  -4   7  13          0.27         -2.26         2.26 o                         
  -3   7  13          0.00         -1.13         2.33 o                         
  -2   7  13          0.07          1.14         0.85 o                         
  -1   7  13          0.02          0.37         0.71 o                         
   0   7  13          3.74          4.76         1.32 o                         
   1   7  13          4.03          1.46         0.82 o                         
   2   7  13          1.43          1.81         1.40 o                         
   3   7  13          0.03          2.13         1.49 o                         
   4   7  13          1.21          3.86         1.69 o                         
  -4   8  13          0.00         -0.35         1.27 o                         
  -3   8  13          0.07         -2.53         2.53 o                         
  -2   8  13          0.26          0.19         0.74 o                         
  -1   8  13          0.08          1.46         0.60 o                         
   0   8  13          2.19          2.85         1.15 o                         
   1   8  13          2.07          1.02         0.92 o                         
   2   8  13          2.91          5.08         1.48 o                         
   3   8  13          6.63         12.00         2.87 o                         
  -2   9  13          1.25          0.77         0.94 o                         
  -1   9  13          0.00         -0.45         0.99 o                         
   0   9  13          0.20          2.62         1.49 o                         
  -8   0  14          1.03          3.65         2.81 o                         
  -7   0  14          0.01          2.84         2.16 o                         
  -6   0  14          2.22          2.71         2.34 o                         
  -5   0  14          0.09          2.96         2.07 o                         
  -4   0  14         12.22          6.96         3.06 o                         
  -3   0  14         12.07          9.37         3.03 o                         
  -2   0  14          0.19          0.98         1.52 o                         
  -1   0  14          0.00         -0.12         1.50 o                         
   0   0  14          0.00          0.85         1.18 o                         
   1   0  14         80.70         84.28         6.71 o                         
   2   0  14          6.25          9.59         2.46 o                         
   3   0  14          2.64          1.82         0.93 o                         
   4   0  14          1.22          4.90         2.04 o                         
   5   0  14         18.34         17.11         3.81 o                         
   6   0  14         15.67         16.98         4.65 o                         
  -8   1  14          0.65          0.78         1.85 o                         
  -7   1  14          0.02          0.25         1.64 o                         
  -6   1  14          1.37          2.04         1.41 o                         
  -5   1  14          2.48          1.48         1.10 o                         
  -4   1  14         12.23         15.19         3.26 o                         
  -3   1  14          4.47          4.48         1.82 o                         
  -2   1  14          0.02          0.70         1.05 o                         
  -1   1  14          3.79          4.81         1.63 o                         
   0   1  14         87.47         93.82         5.15 o                         
   1   1  14         21.90         22.95         2.73 o                         
   2   1  14          0.01          0.55         0.54 o                         
   3   1  14          8.08          6.45         1.65 o                         
   4   1  14          1.24          3.30         1.24 o                         
   5   1  14         15.01         10.89         2.14 o                         
   6   1  14          0.21          1.37         0.80 o                         
  -8   2  14          0.09          0.06         1.35 o                         
  -7   2  14          1.69          1.28         1.27 o                         
  -6   2  14          0.11          1.69         2.36 o                         
  -5   2  14          0.09         -0.16         0.82 o                         
  -4   2  14          1.77          0.88         1.25 o                         
  -3   2  14          1.65          2.48         1.45 o                         
  -2   2  14          3.80          2.99         1.22 o                         
  -1   2  14          6.02          8.04         1.81 o                         
   0   2  14          5.30          3.30         1.37 o                         
   1   2  14         44.52         44.76         3.58 o                         
   2   2  14          0.92          0.93         0.86 o                         
   3   2  14          0.96          0.66         0.79 o                         
   4   2  14          1.96          2.07         1.35 o                         
   5   2  14          3.55          5.35         1.72 o                         
   6   2  14          2.31          1.46         1.17 o                         
  -8   3  14          0.26          1.90         2.53 o                         
  -7   3  14          0.29          4.08         2.61 o                         
  -6   3  14          1.04          2.33         2.14 o                         
  -5   3  14          1.38          1.44         1.43 o                         
  -4   3  14          0.03          1.03         1.74 o                         
  -3   3  14          2.50          0.46         1.54 o                         
  -2   3  14          0.44          2.42         1.24 o                         
  -1   3  14          0.94          1.54         0.83 o                         
   0   3  14          0.49         -1.43         1.43 o                         
   1   3  14         11.55         11.77         2.30 o                         
   2   3  14         37.32         39.82         4.96 o                         
   3   3  14          0.00          0.78         1.09 o                         
   4   3  14          0.30          1.89         3.15 o                         
   5   3  14          0.13          0.95         1.22 o                         
   6   3  14          0.50          4.30         2.47 o                         
  -7   4  14          0.57          2.71         2.94 o                         
  -6   4  14          0.04          2.86         2.90 o                         
  -5   4  14          0.02          0.90         1.11 o                         
  -4   4  14          0.54          0.94         1.41 o                         
  -3   4  14          4.82          5.34         1.93 o                         
  -2   4  14         14.78         14.19         3.29 o                         
  -1   4  14          1.48          0.96         0.97 o                         
   0   4  14          3.11          3.13         1.60 o                         
   1   4  14          5.53          5.88         2.19 o                         
   2   4  14          4.13          4.07         2.36 o                         
   3   4  14         13.49          7.79         5.28 o                         
   4   4  14          3.89          4.79         2.52 o                         
   5   4  14          1.83          3.40         2.52 o                         
  -7   5  14          0.18          3.32         3.62 o                         
  -6   5  14          0.07          0.17         1.41 o                         
  -5   5  14          0.14          4.52         1.93 o                         
  -4   5  14          0.04          0.26         1.26 o                         
  -3   5  14          2.31          2.34         2.06 o                         
  -2   5  14          0.37          0.20         0.86 o                         
  -1   5  14          0.45          1.02         1.42 o                         
   0   5  14          2.21          0.46         0.71 o                         
   1   5  14          0.62          0.34         1.74 o                         
   2   5  14          4.55          6.63         2.50 o                         
   3   5  14          4.74          4.09         2.30 o                         
   4   5  14          2.91          2.61         2.05 o                         
   5   5  14          5.15          7.34         3.45 o                         
  -6   6  14          1.22          8.99         4.47 o                         
  -5   6  14          0.35         10.66         4.49 o                         
  -4   6  14          0.26          0.50         1.55 o                         
  -3   6  14          0.84         -1.56         1.56 o                         
  -2   6  14          0.17         -0.19         0.73 o                         
  -1   6  14          2.70          6.65         1.86 o                         
   0   6  14          4.21          5.62         1.54 o                         
   1   6  14          7.04          7.06         1.93 o                         
   2   6  14          3.68          1.68         0.93 o                         
   3   6  14          0.44          2.45         1.33 o                         
   4   6  14         21.03         26.28         5.54 o                         
  -5   7  14          0.53          9.00         5.11 o                         
  -4   7  14          0.00         -0.01         1.39 o                         
  -3   7  14          0.36         -2.13         2.13 o                         
  -2   7  14          0.47          1.68         1.02 o                         
  -1   7  14          0.00          4.75         1.78 o                         
   0   7  14          8.46         12.78         2.31 o                         
   1   7  14          0.11          0.62         0.78 o                         
   2   7  14          0.00          1.27         1.18 o                         
   3   7  14         29.67         42.65         5.41 o                         
  -3   8  14          0.01         -0.50         1.25 o                         
  -2   8  14          1.09          2.71         1.34 o                         
  -1   8  14          1.18          0.70         0.87 o                         
   0   8  14          0.29          3.28         1.41 o                         
   1   8  14          0.43          0.31         0.73 o                         
  -8   1  15          0.03         -1.06         4.19 o                         
  -7   1  15          0.12          1.42         1.83 o                         
  -6   1  15          0.50         -0.83         1.02 o                         
  -5   1  15          1.61          2.19         1.58 o                         
  -4   1  15          1.91          1.95         1.36 o                         
  -3   1  15          1.86          1.55         1.49 o                         
  -2   1  15          0.41          0.94         1.11 o                         
  -1   1  15          4.84          1.96         2.47 o                         
   0   1  15          4.33          3.85         1.40 o                         
   1   1  15          9.76          9.10         1.79 o                         
   2   1  15          0.00         -0.80         0.80 o                         
   3   1  15          4.85          4.87         1.50 o                         
   4   1  15         13.27         13.00         2.28 o                         
   5   1  15         12.78         11.36         2.51 o                         
   6   1  15          1.32          2.50         1.13 o                         
  -8   2  15          0.10         -2.50         2.50 o                         
  -7   2  15          0.20          0.80         1.39 o                         
  -6   2  15          0.68          3.43         1.80 o                         
  -5   2  15          2.45          4.12         1.88 o                         
  -4   2  15          0.10          1.75         2.18 o                         
  -3   2  15          3.17          2.93         2.58 o                         
  -2   2  15          2.76          1.33         1.33 o                         
  -1   2  15          0.90          1.91         1.53 o                         
   0   2  15          4.45          1.93         1.10 o                         
   1   2  15          0.01          0.55         0.66 o                         
   2   2  15          2.61          2.04         0.89 o                         
   3   2  15          4.84          5.03         2.45 o                         
   4   2  15          0.06          0.99         1.07 o                         
   5   2  15          3.24          3.15         1.74 o                         
  -7   3  15          0.20          6.45         3.88 o                         
  -6   3  15          0.00         -0.20         1.39 o                         
  -5   3  15          0.12         -0.21         0.99 o                         
  -4   3  15          1.61         -0.59         2.70 o                         
  -3   3  15          5.65         10.54         2.83 o                         
  -2   3  15          0.24          0.47         0.73 o                         
  -1   3  15          0.53          0.20         0.72 o                         
   0   3  15          1.55          1.43         1.13 o                         
   1   3  15         33.52         35.32         5.00 o                         
   2   3  15          0.60          0.22         0.55 o                         
   3   3  15          2.43          2.63         1.26 o                         
   4   3  15          0.01          0.13         1.85 o                         
   5   3  15          8.42          9.01         4.38 o                         
  -7   4  15          0.51          1.87         2.08 o                         
  -6   4  15          1.51          2.66         2.03 o                         
  -5   4  15          0.20          2.90         3.14 o                         
  -4   4  15          0.26          5.33         3.41 o                         
  -3   4  15          1.37          4.79         3.47 o                         
  -2   4  15          5.70          8.49         2.06 o                         
  -1   4  15          2.30          3.19         1.37 o                         
   0   4  15          5.25          6.67         1.77 o                         
   1   4  15          3.24          2.33         2.00 o                         
   2   4  15          2.61          3.70         1.99 o                         
   3   4  15          7.23          7.19         2.91 o                         
   4   4  15          6.71          4.07         2.75 o                         
   5   4  15         10.93         15.86         4.34 o                         
  -6   5  15          0.06          6.14         3.74 o                         
  -5   5  15          0.67          6.81         3.98 o                         
  -4   5  15          1.77          2.50         1.02 o                         
  -3   5  15          0.69          4.15         3.03 o                         
  -2   5  15          0.13          0.68         1.54 o                         
  -1   5  15          0.60          1.20         1.51 o                         
   0   5  15          5.45          5.37         1.64 o                         
   1   5  15          4.57          2.83         1.13 o                         
   2   5  15         10.54         15.61         6.01 o                         
   3   5  15          6.83          4.88         2.64 o                         
   4   5  15          6.46          8.83         3.28 o                         
  -5   6  15          0.00          0.03         1.30 o                         
  -4   6  15          0.31         -0.85         0.85 o                         
  -3   6  15          0.32          0.46         1.61 o                         
  -2   6  15          0.33          0.30         2.23 o                         
  -1   6  15          0.83          0.68         0.69 o                         
   0   6  15          4.89          3.58         1.59 o                         
   1   6  15          1.01          0.51         1.41 o                         
   2   6  15          2.27          3.70         1.75 o                         
   3   6  15          4.90          4.45         3.09 o                         
  -4   7  15          0.15          0.11         1.66 o                         
  -3   7  15          0.05         -0.96         0.96 o                         
  -2   7  15          0.07          0.48         3.86 o                         
  -1   7  15          1.92          3.51         2.44 o                         
   0   7  15          0.28         -0.92         1.19 o                         
   1   7  15          0.03         -1.53         1.53 o                         
   2   7  15          1.21          2.91         1.33 o                         
  -7   0  16          0.00         -2.19         2.37 o                         
  -6   0  16          0.39          6.65         2.96 o                         
  -5   0  16          1.43          5.34         3.10 o                         
  -4   0  16          2.62          4.21         2.81 o                         
  -3   0  16          1.78          1.84         3.06 o                         
  -2   0  16          0.19         -0.90         1.21 o                         
  -1   0  16          0.04          1.78         1.60 o                         
   0   0  16          1.64         -0.36         1.58 o                         
   1   0  16          0.61          0.67         1.91 o                         
   2   0  16          0.99          0.27         1.04 o                         
   3   0  16          8.55         10.75         2.88 o                         
   4   0  16         25.13         29.04         5.18 o                         
   5   0  16          6.22         10.84         3.48 o                         
  -7   1  16          0.57          2.54         1.91 o                         
  -6   1  16          0.16         -0.92         1.08 o                         
  -5   1  16          0.16          2.88         1.91 o                         
  -4   1  16          0.00         -0.60         2.23 o                         
  -3   1  16          0.89          5.12         2.21 o                         
  -2   1  16          3.48          1.61         4.23 o                         
  -1   1  16          1.19          2.51         3.57 o                         
   0   1  16          0.09         -0.17         1.81 o                         
   1   1  16          0.17         -0.15         1.54 o                         
   2   1  16          1.31          2.67         1.44 o                         
   3   1  16          1.98          0.76         1.10 o                         
   4   1  16          1.88          0.17         0.96 o                         
   5   1  16          0.23         -0.68         1.66 o                         
  -7   2  16          0.09         -1.24         1.50 o                         
  -6   2  16          0.34          3.26         1.80 o                         
  -5   2  16          0.38          0.62         0.94 o                         
  -4   2  16          0.00         -0.87         1.04 o                         
  -3   2  16          2.13          1.98         1.56 o                         
  -2   2  16          1.66          0.55         0.56 o                         
  -1   2  16          0.05          0.14         1.55 o                         
   0   2  16          0.15          0.14         1.07 o                         
   1   2  16          9.73         10.78         2.46 o                         
   2   2  16          0.06          0.98         1.13 o                         
   3   2  16          1.23          1.86         1.18 o                         
   4   2  16          0.00          0.28         0.74 o                         
   5   2  16          3.58          5.40         2.09 o                         
  -7   3  16          0.12          4.62         3.58 o                         
  -6   3  16          0.10         -1.39         1.96 o                         
  -5   3  16          0.04         -1.12         1.41 o                         
  -4   3  16          4.23          4.93         1.90 o                         
  -3   3  16          6.33          5.58         2.06 o                         
  -2   3  16          0.69          0.94         0.86 o                         
  -1   3  16          0.47         -0.20         0.88 o                         
   0   3  16          1.12          0.75         2.00 o                         
   1   3  16          0.51          1.47         1.11 o                         
   2   3  16          1.41          3.84         1.55 o                         
   3   3  16          3.42          3.55         2.17 o                         
   4   3  16          2.99          2.88         2.12 o                         
  -6   4  16          0.02          3.71         3.57 o                         
  -5   4  16          0.86          2.64         2.73 o                         
  -4   4  16          3.05          4.29         2.83 o                         
  -3   4  16          0.04          5.24         3.14 o                         
  -2   4  16          2.13         -0.31         1.27 o                         
  -1   4  16          0.20          0.81         1.61 o                         
   0   4  16          0.30          0.34         3.23 o                         
   1   4  16          0.26          1.29         1.17 o                         
   2   4  16          5.01          4.75         2.50 o                         
   3   4  16          0.41          1.97         1.77 o                         
   4   4  16          9.04          7.50         3.29 o                         
  -5   5  16          0.29          4.60         3.61 o                         
  -4   5  16          0.21          6.27         4.11 o                         
  -3   5  16          0.47          5.37         3.22 o                         
  -2   5  16          0.11          0.80         1.10 o                         
  -1   5  16          0.00         -0.25         3.15 o                         
   0   5  16         10.33         11.92         4.72 o                         
   1   5  16          0.00         -0.48         1.42 o                         
   2   5  16          0.00          1.62         1.35 o                         
   3   5  16          8.11          7.77         3.30 o                         
  -4   6  16          0.23          5.37         3.49 o                         
  -3   6  16          0.17          3.21         2.67 o                         
  -2   6  16          0.16          1.95         1.47 o                         
  -1   6  16         11.37         10.58         3.21 o                         
   0   6  16          4.35          4.37         1.55 o                         
   1   6  16          0.03          2.16         1.20 o                         
   2   6  16          1.47          2.82         1.90 o                         
  -2   7  16          1.24          1.27         1.40 o                         
  -1   7  16          1.10          1.82         1.27 o                         
   0   7  16          1.31          3.34         1.41 o                         
  -6   1  17          0.00         -0.16         1.83 o                         
  -5   1  17          0.01         -0.31         1.94 o                         
  -4   1  17          0.22          0.16         1.90 o                         
  -3   1  17          1.57          0.37         0.75 o                         
  -2   1  17          0.88          0.48         1.07 o                         
  -1   1  17          0.05         -0.34         1.44 o                         
   0   1  17          0.09          2.17         1.93 o                         
   1   1  17          1.12          1.62         2.71 o                         
   2   1  17          1.53          0.89         1.21 o                         
   3   1  17          1.95          3.99         1.67 o                         
   4   1  17          2.47          2.50         1.35 o                         
  -6   2  17          0.23          3.83         2.27 o                         
  -5   2  17          0.24          2.76         1.57 o                         
  -4   2  17          3.10          0.70         3.19 o                         
  -3   2  17          3.47          5.82         2.27 o                         
  -2   2  17          0.07          0.19         0.81 o                         
  -1   2  17          1.04          3.08         2.12 o                         
   0   2  17          0.32          0.70         1.81 o                         
   1   2  17          2.58          2.84         3.72 o                         
   2   2  17          0.33          0.42         0.95 o                         
   3   2  17          1.78          5.14         1.84 o                         
   4   2  17          3.63          4.21         1.90 o                         
  -6   3  17          0.08         -2.31         2.45 o                         
  -5   3  17          0.76          4.18         2.75 o                         
  -4   3  17          0.76         -0.83         0.83 o                         
  -3   3  17          0.30          0.12         1.00 o                         
  -2   3  17          0.49          0.10         0.76 o                         
  -1   3  17          0.00         -0.34         1.19 o                         
   0   3  17          0.05         -0.72         1.89 o                         
   1   3  17          0.11          1.63         3.41 o                         
   2   3  17          7.35          7.19         2.08 o                         
   3   3  17          1.59          1.13         2.57 o                         
  -5   4  17          0.29          6.79         4.21 o                         
  -4   4  17          0.01          1.89         2.71 o                         
  -3   4  17          0.01          4.13         3.11 o                         
  -2   4  17          0.17          0.27         2.58 o                         
  -1   4  17          1.55          2.16         2.18 o                         
   0   4  17          6.54          3.96         2.20 o                         
   1   4  17          0.03          1.88         1.44 o                         
   2   4  17          1.09          3.52         2.23 o                         
   3   4  17          0.15          1.97         1.93 o                         
  -4   5  17          0.56         -0.51         0.81 o                         
  -3   5  17          0.09          1.32         2.55 o                         
  -2   5  17          2.22         -0.16         3.03 o                         
  -1   5  17          5.11          4.74         2.38 o                         
   0   5  17          0.36          4.41         4.15 o                         
   1   5  17          1.72          2.71         2.91 o                         
   2   5  17          0.00         -0.17         3.80 o                         
  -3   6  17          0.00          2.55         2.56 o                         
  -2   6  17          0.51          0.99         3.28 o                         
  -1   6  17          0.01          3.06         2.17 o                         
   0   6  17          0.52         -1.19         1.19 o                         
  -6   0  18          3.89          5.06         2.88 o                         
  -5   0  18          0.05          6.42         3.27 o                         
  -4   0  18          0.72          1.05         1.46 o                         
  -3   0  18          3.24          4.18         3.04 o                         
  -2   0  18          0.02         -1.70         1.70 o                         
  -1   0  18          5.49          3.63         3.38 o                         
   0   0  18          0.28          2.59         2.71 o                         
   1   0  18          0.03          2.32         3.95 o                         
   2   0  18         17.06         19.19         6.64 o                         
   3   0  18          4.92          3.67         3.46 o                         
  -6   1  18          0.19          1.99         1.51 o                         
  -5   1  18          1.08          2.75         1.56 o                         
  -4   1  18          0.22          0.60         1.47 o                         
  -3   1  18          0.03          0.13         1.11 o                         
  -2   1  18          4.77         10.18         2.83 o                         
  -1   1  18          0.06          0.52         1.06 o                         
   0   1  18          0.69          2.77         2.17 o                         
   1   1  18          0.57         -0.13         1.05 o                         
   2   1  18          0.23          2.35         1.86 o                         
   3   1  18         10.83         11.69         4.73 o                         
  -5   2  18          0.01          0.31         1.64 o                         
  -4   2  18          0.04         -0.07         1.13 o                         
  -3   2  18          0.28          1.39         1.72 o                         
  -2   2  18          0.03          0.36         1.24 o                         
  -1   2  18          2.16          3.15         2.46 o                         
   0   2  18          0.13          0.60         2.25 o                         
   1   2  18          0.63         -0.03         0.80 o                         
   2   2  18          3.06          4.73         2.38 o                         
   3   2  18          0.01         -0.26         2.21 o                         
  -5   3  18          0.24          3.57         3.00 o                         
  -4   3  18          0.00          3.03         1.78 o                         
  -3   3  18          0.26          3.34         2.08 o                         
  -2   3  18          0.02          0.51         1.27 o                         
  -1   3  18          3.49          6.50         4.55 o                         
   0   3  18          3.79          2.92         4.50 o                         
   1   3  18          0.78          3.45         3.78 o                         
   2   3  18          2.00          5.78         5.28 o                         
  -4   4  18          0.12          5.26         3.96 o                         
  -3   4  18          0.06          3.59         3.45 o                         
  -2   4  18          0.87          3.31         2.75 o                         
  -1   4  18          1.39          1.20         1.23 o                         
   0   4  18          1.58          2.56         2.21 o                         
   1   4  18          4.66          3.07         4.27 o                         
  -3   5  18          0.01         -2.44         2.91 o                         
  -2   5  18          0.68          2.89         2.21 o                         
  -1   5  18          0.01         -1.15         1.70 o                         
   0   5  18          0.22          0.24         1.00 o                         
  -4   1  19          0.02         -0.31         2.55 o                         
  -3   1  19          0.20          1.71         1.66 o                         
  -2   1  19          0.78          1.12         1.40 o                         
  -1   1  19          0.55          2.03         1.22 o                         
   0   1  19          0.49          1.82         1.31 o                         
   1   1  19          0.29          0.47         0.91 o                         
   2   1  19          0.25          0.37         1.23 o                         
  -4   2  19          0.05         -0.58         3.22 o                         
  -3   2  19          0.40          3.79         1.79 o                         
  -2   2  19          0.06          2.33         1.45 o                         
  -1   2  19          0.04          2.73         1.53 o                         
   0   2  19          0.32          0.73         1.48 o                         
   1   2  19          2.22          0.59         0.99 o                         
  -3   3  19          0.09         -0.13         1.23 o                         
  -2   3  19          0.25         -0.11         1.29 o                         
  -1   3  19          0.09          0.45         0.66 o                         
   0   3  19          0.90          2.15         1.83 o                         
   1   3  19          0.85          1.17         2.91 o                         
  -2   0  20          0.12          2.94         2.14 o                         
  -1   0  20          0.48          1.66         2.06 o                         
  -2   1  20          0.75          2.28         3.44 o                         
  -1   1  20          0.18          1.52         1.27 o                         
                                                                                
